# Supplementary material for: The Association Between Vitamin D and Multiple Sclerosis Risk: 1,25(OH)2D3 Induces Super-Enhancers Bound by VDR
Source: Front Immunol. 2019 Mar 19;10:488. doi: 10.3389/fimmu.2019.00488 (PMC6433938; doi:10.3389/fimmu.2019.00488)
Supplement: Table S1 — Control and hormone-stimulated ChIP-seq data. [file Table_1.XLSX]

## Sheet: Genelist
VSE	VSE1	VSE2	VSE3	VTE	VP	PSE	FSE	ZMIZ1_gene_set
AL390037.1	AL390037.1	LINC02257	ZMPSTE24	HHAT	CEPT1	CAP1	Y_RNA	ABHD2
AL096677.1	AL096677.1	LINC02474	COL9A2	CELF2	AL355816.1	PPT1	MYCL	ABHD4
AL096677.1	AL096677.1	AC092765.1	AL031985.2	SIPA1	AL355816.2	AL512599.1	AL033527.2	ABR
NXT1	NXT1	PDE4DIP	SMAP2	CDK2AP2	DENND2D	HIVEP3	Y_RNA	ACLY
LINC01431	LINC01431	AC241952.1	AL031985.1	EEA1	CHI3L2	AL451006.1	CAP1	ACOX1
GZF1	GZF1	RNU2-38P	Y_RNA	PKMYT1	AL512343.1	SMAP2	PPT1	ACTB
NAPB	NAPB	AL590452.1	MFSD2A	PAQR4	ACBD3-AS1	AL031985.4	AL512599.1	ACTN1
RNA5SP479	RNA5SP479	AC245297.2	AL663070.1	LBH	AC139931.1	ZFP69B	AL031985.2	ACTN4
LINC02257	ASAP2	RN7SKP88	LYST	DAGLB	MAML1	AL031985.2	SMAP2	ADD1
LINC02474	EIF1P7	ARHGEF37	RNU6-968P	KDELR2	PUDP	SMAP2	AL031985.1	ADNP
AC092765.1	AL109615.3	U3	AL139161.2	FLJ20306	AC093382.1	AL031985.1	SMAP2	AFF4
PDE4DIP	C6orf223	RN7SL868P	AL139161.1	GJC3	MREG	GTF2F2P2	AL512353.2	AHCTF1
AC241952.1	AL109615.1	PPARGC1B	NID1	AC004522.2	PECR	RIMS3	AL512353.3	AKAP13
RNU2-38P	AL109615.2	MIR378A	BCAS4	KLF10	WWC2	AL031289.1	ATP6V1E1P1	ALOX5
AL590452.1	MCAM	CHD7	TMSB4XP6	C8orf44-SGK3	RNU7-158P	NFYC-AS1	SLC2A1	AMPD2
AC245297.2	ACA64	AC113143.2	AL133228.1	SGK3	U3	NFYC	AC099795.2	ANKRD11
RN7SKP88	RNF26	AC022182.1	ADNP	UBE2R2-AS1	WWC2-AS1	TRIO	SLC2A1-AS1	ANKRD17
ARHGEF37	AP003396.1	AC022182.3	FBP1	UBE2R2	RN7SL675P	FAM105A	AC099795.1	ANKS1A
U3	C1QTNF5	AC022182.2	AL512353.2	MFSD2A	RNA5SP270	AC010627.1	RNU6-880P	ANPEP
RN7SL868P	MFRP	HIVEP3	AL512353.3	AL050341.2	AC090574.1	CCT6P2	NFYC	ANTXR2
PPARGC1B	USP2	AL451006.1	ATP6V1E1P1	ZMPSTE24	AC090574.1	EEF1A1P13	MIR30E	AOC2
MIR378A	AP003396.3	AL136140.2	SLC2A1	HIBCH	SDCBPP2	MYCL	MIR30C1	AP1G1
CHD7	USP2-AS1	AC114492.1	AC099795.2	INPP1	SUMO2P20	AL033527.2	KCNQ4	APAF1
AC113143.2	AP003396.2	GUCA2B	SLC2A1-AS1	SHQ1	PRKD2	AL512353.2	RN7SL326P	APBB1IP
AC022182.1	AP003396.4	GUCA2A	AC099795.1	PDE4DIP	RN7SL364P	AL512353.3	MFSD2A	APLP2
AC022182.3	THY1	FOXJ3	RNU6-880P	AC241952.1	MIR320E	ATP6V1E1P1	AL663070.1	APOB48R
AC022182.2	AP003396.5	RNU6-487P	RPL23AP56	LMNA	STRN4	SLC2A1	ZNF684	ARAP1
ASAP2	LINC01264	FMOD	THEMIS2	ZFP69	AC008635.1	AC099795.2	AL356379.1	ARAP3
EIF1P7	MIR5100	AL359837.1	RPA2	DDX6	Y_RNA	SLC2A1-AS1	GTF2F2P2	ARF3
HIVEP3	STATH	LARP7P1	SMPDL3B	AP004609.3	XYLT1	AC099795.1	AL391832.1	ARHGAP1
AL451006.1	HTN3	AL391832.1	SPRY4-AS1	EVL	BRPF3	RNU6-880P	AL391832.2	ARHGAP25
AL136140.2	HTN1	AL391832.2	PPIE	AL157912.1	PNPLA1	PLGRKT	AL391832.3	ARHGAP26
AC114492.1	CSN1S2AP	AL391832.3	BMP8B	RPL10L	RNU6-835P	RNF152P1	ZMPSTE24	ARHGAP9
GUCA2B	AC107892.1	AL713998.1	OXCT2	IST1	GPR65	CD274	AL050341.1	ARHGEF2
GUCA2A	PANK4	AL713998.2	AL033527.3	ZNF821	AL157955.1	PDCD1LG2	COL9A2	ARID1A
FOXJ3	HES5	TBX15	AL033527.1	VPS9D1	AL157955.2	RN7SL668P	CITED4	ARID1B
RNU6-487P	AL139246.5	KIAA0907	AL033527.5	ZNF276	LINC01146	AL391832.1	LYST	ASAP1
FMOD	TNFRSF14-AS1	SCARNA4	AL033527.4	PTGES3L-AARSD1	AGO2	AL391832.2	RNU6-968P	ATF7IP
AL359837.1	TNFRSF14	RXFP4	AC243964.2	PTGES3L	AC067931.2	AL391832.3	AL139161.2	ATP6V1A
LARP7P1	AL139246.2	ARHGEF2	CEACAM16	RUNDC1	LINC01736	KLHL8	AL139161.1	ATP6V1B2
AL109615.3	AL139246.3	AL355388.2	snoZ6	SMARCD2	BX323860.1	AC092658.1	NID1	ATXN1L
C6orf223	FAM213B	AL355388.1	BCL3	NARS	EEF1AKMT3	GAPDHP60	HIVEP3	ATXN2
AL109615.1	MMEL1	SSR2	SNORA70	YES1	AC025165.3	RNY4P16	SMAP2	B4GALT5
AL109615.2	ROBO2	LINC02205	AC092066.1	CERK	TSFM	ACA64	AL031985.4	BASP1
ZMPSTE24	SHISA8	LRP3	CBLC	RARB	AVIL	UFC1	ZFP69B	BAT2
COL9A2	TNFRSF13C	AC008738.7	BCAM	TMEM158	AC025165.5	AL590714.1	AL031985.3	BAT2D1
AL031985.2	MIR378I	SLC7A10	KCNK5	C4orf32	RNU6-1083P	USP21	AL603839.4	BAZ2A
SMAP2	CENPM	AC008738.4	RN7SKP226	DTWD2	AC025165.4	PPOX	FOXO6	BCL6
AL031985.1	LINC00634	AC008738.6	AC015845.2	NR3C1	CTDSP2	B4GALT3	AC093151.2	BCOR
AL391832.3	2018-09-03	AC008738.3	MRPS23	PRELID2	MIR26A2	ADAMTS4	AL139412.1	BCORL1
AL713998.1	Z99716.1	CEBPA	CUEDC1	AHRR	AC083805.2	NDUFS2	MEF2D	BHLHB2
AL713998.2	WBP2NL	AC008738.1	AC015845.1	SLC35D3	AC083805.1	FCER1G	Y_RNA	BPTF
TBX15	SLC25A5P1	AC008738.5	AC020743.2	ZMIZ2	AC083805.3	AL590714.1	AL365181.1	BRD3
MCAM	VENTXP4	CEBPA-AS1	AC020743.3	PMS2P4	RASA4CP	APOA2	IQGAP3	BRD4
ACA64	RALA	AC008738.2	IKZF1	ZHX1-C8orf76	LINC00957	TOMM40L	snoU13	BRPF3
RNF26	AC004837.2	ELL	AL118508.4	ZHX1	DBNL	MIR5187	AC119677.1	BTG1
AP003396.1	LINC00265	AC005387.1	CD93	ZHX1	PGAM2	NR1I3	AL161640.1	C11orf30
C1QTNF5	PPME1	FKBP8	AL118508.1	IQANK1	AC017116.1	Y_RNA	U8	C13orf18
MFRP	P4HA3	AC005387.2	LINC00656	TNFRSF10D	POLM	PDE4DIP	IRF2BP2	C14orf43
USP2	SNORA7	AC092814.1	RNY4P16	FBXW2	RNU4-84P	AC241952.1	AL160408.2	C15orf39
AP003396.3	RNU6-1286P	INTS7	AC092636.1	AL161911.1	KIAA1211L	RNU2-38P	LINC00184	C1orf24
USP2-AS1	Y_RNA	KIF1BP	CNNM3	DPP7	RNU7-46P	AL590452.1	AL160408.5	C1orf55
AP003396.2	AL139098.1	ACTBP14	ANKRD23	GBAP1	LINC02111	Y_RNA	AL160408.1	C5AR1
AP003396.4	AL139098.2	SRGN	ANKRD39	NUDT7	LINC02217	INTS3	AL160408.4	C6orf166
THY1	GJA1	VPS26A	SEMA4C	GTF3C2	LINC02218	AL513523.4	YBX1	C6orf89
AP003396.5	KCNIP1	ANKHD1-EIF4EBP3	FAM178B	AC074117.1	AC106774.10	AL513523.3	CLDN19	C9orf129
KIAA0907	ANKRD10	SRA1	ZCCHC17	BHLHE40-AS1	AC106774.4	snoU13	P3H1	CALCOCO1
SCARNA4	AL442128.2	EIF4EBP3	AL451070.1	FOXO3	PRKCE	SLC27A3	C1orf50	CAMTA2
RXFP4	PARP1P1	APBB3	FABP3	PDLIM2	AC104984.4	Y_RNA	AC098484.3	CASC3
ARHGEF2	AL442128.1	AC116353.4	SERINC2	HSPA8	BLMH	GATAD2B	AC098484.1	CASS4
AL355388.2	LINC00431	SLC35A4	AC114494.1	CAPN2	RNU6-1267P	AL513523.2	TMEM269	CBL
AL355388.1	MAPK11	AC116353.5	PNPLA1	GPR68	LINC01271	AL513523.1	SVBP	CCNG2
SSR2	PLXNB2	SNORA27	C6orf222	AL135818.1	LINC00886	ZNF684	AP003356.1	CCNK
LINC02205	AL022328.1	HAUS1P1	RNU6-993P	SH3BP2	PA2G4P4	AL356379.1	AZIN1	CD93
LRP3	DENND6B	AC116353.1	GNG7	GFI1	LEKR1	ST3GAL3	AP003696.1	CD97
AC008738.7	CR559946.1	CD14	ELOCP28	SLC38A1	LMTK2	AL451062.1	ST3GAL3	CDC2L6
SLC7A10	CR559946.2	NDUFA2	UBE2D2	FOXF1	TBC1D9	AL451062.2	AL451062.2	CDK12
AC008738.4	PPP6R2	TMCO6	AC010378.1	ZBTB14	AC096733.2	OVGP1	RNA5SP45	CEBPB
ELL	RNU4-73P	IK	AC113361.1	REXO1	Y_RNA	AL390195.2	EDN2	CHD8
AC005387.1	AC082651.2	MIR3655	CXXC5	AC012615.2	AC022254.1	UBE2FP3	AL445933.2	CHERP
FKBP8	AC082651.3	AC073593.1	CXXC5-AS1	PHLDB3	AC135628.1	AL390195.1	AL445933.1	CHST11
AC005387.2	CYP39A1	SCARB1	AC008667.1	KDELR1	SPATA5L1	WDR77	SEMA3F	CLASP1
AC092814.1	SLC25A27	AL121594.3	RNU6-236P	CDC34	C15orf48	Y_RNA	GNAT1	CMIP
INTS7	AL591242.1	PSMA6	AC108681.1	HS6ST1	AC025580.1	ATP5F1	SLC38A3	CNOT1
KIF1BP	TDRD6	AL121594.1	AC093627.5	NFE2L2	MIR147B	C1orf162	GNAI2	CNOT3
ACTBP14	PLA2G7	AL133163.2	AC093627.4	AC079305.1	RNU7-5P	TMIGD3	U73169.1	CPPED1
SRGN	STMN4	AL133163.1	AC093627.7	TRIP12	AC025580.2	RNU6-792P	U73166.1	CPSF7
VPS26A	TRIM35	NFKBIA	AC093627.2	FBXO36	SLC30A4	ADORA3	SEMA3B-AS1	CREBBP
ANKHD1-EIF4EBP3	PTK2B	CCDC15	AC093627.1	DLGAP4-AS1	snoU13	RAP1A	SEMA3B	CRISPLD2
SRA1	PRKN	SLC37A2	AC093627.6	TGIF2	BASP1	AC093151.3	LSMEM2	CRKL
EIF4EBP3	CCDC30	TMEM218	LINC02352	TGIF2-C20orf24	AC026790.1	AC093151.1	IFRD2	CSAD
APBB3	RNU6-536P	KRT18P59	AC012236.1	CTSZ	RNA5SP180	AC093277.1	HYAL3	CSF2RB
AC116353.4	AL445669.2	ARHGEF17	GGA3	CD47	BHLHE40-AS1	MAP3K5	PLEC	CSF3R
SLC35A4	YWHAQ	AP002761.1	MRPS7	DZIP1L	BHLHE40	PEX7	MIR661	CSGlcA-T
AC116353.5	Y_RNA	RELT	MIF4GD	CHST2	LINC00607	BNIP3P41	PARP10	CSNK1D
SNORA27	AC082651.1	AP000763.4	AC022211.2	AADACL2-AS1	AC093850.1	ZNF595	GRINA	CTCF
HAUS1P1	AC082651.4	FAM168A	SLC25A19	SUCNR1	AC010980.2	Z95704.1	SLC6A3	CTDSP2
AC116353.1	GRK4	AP000763.3	GRB2	MBNL1	AC010980.1	Z95704.2	LPCAT1	CUGBP2
CD14	RNU6-204P	TNR	AC011933.1	MBNL1-AS1	Y_RNA	AC100802.1	AC091849.2	CXCR2
NDUFA2	HTT-AS	TNR-IT1	AC011933.1	PCBP4	AC119677.1	RPL30P9	LINC01132	DENND3
TMCO6	HTT	TRERF1	AC011933.4	AC115284.1	LRP8	SLC18A1	AL360294.1	DENND5A
IK	FAM200B	U3	LRRFIP2	ABHD14B	AL355483.3	ATP6V1B2	MACF1	DHTKD1
MIR3655	BST1	SAMD4B	AC126118.1	ABHD14A	LINC01771	RNU6-892P	BMP8A	DHX8
Y_RNA	AC114744.1	RN7SL566P	AC097359.1	OSMR-AS1	AC119428.1	LZTS1	OXCT2P1	DICER1
MFSD2A	AC005798.1	PAF1	snoU13	OSMR	AC119428.2	TARBP1	AL365277.1	DIP2B
AL663070.1	CD38	MED29	AC097359.3	AC025171.1	CNR2	LINC01354	PPIEL	DNAJC13
AC073593.1	ACOXL	ZFP36	AC097359.2	ANXA2R	RN7SL24P	AL161640.1	PABPC4	DOCK2
AL121594.3	RPL5P9	MIR4530	AC097359.1	AC025171.2	snoU13	RAB32	AL365277.2	DOCK5
PSMA6	RN7SKP226	PLEKHG2	GOLGA4	AL159163.1	BTBD6P1	AL359547.1	SNORA55	DOCK8
AL121594.1	SAP18P1	RPS16	LINC00540	RNASET2	AL590609.3	ADGB	ITPKB	DOPEY2
AL133163.2	AC026774.2	SUPT5H	PFKFB4	EXOC2	MIR378F	AL359547.2	ITPKB-IT1	DPF2
AL133163.1	AC026774.1	LINC00976	UCN2	FKBP14	AL590609.2	RNU6-734P	ITPKB-AS1	E2F3
NFKBIA	SV2C	SUSD3	COL7A1	RNF139-AS1	PNRC2	LINC02217	PPIE	ECE1
RNU6-968P	KDM5B	AL451065.1	MIR711	RNF139	SRSF10	LINC02218	BMP8B	EIF2C1
AL139161.2	AC098934.3	CARD19	UQCRC1	DOCK5	TCHH	AC106774.10	OXCT2	ELL
AL139161.1	SLC25A39P1	NINJ1	SERPINB2	PDE7A	AL589986.1	AC106774.4	AL033527.3	ELMO1
NID1	INO80E	AL390760.1	SERPINB10	AC100812.1	PUDPP2	AC106774.3	AL033527.1	ELMO2
CCDC15	DOC2A	ST3GAL1	AC009802.1	MID1IP1	RPTN	AC106774.8	AL033527.5	EMR2
SLC37A2	C16orf92	AC103706.2	HMSD	FAM104B	FLG-AS1	AC106774.1	AL033527.4	EP300
TMEM218	FAM57B	AC103706.3	SERPINB8	SMPDL3A	AL589986.2	PDHX	AC114492.1	EPS15L1
KRT18P59	ALDOA	C5orf58	SAMD12	SH2B2	HRNR	AL356215.1	GUCA2B	ETS2
ARHGEF17	AC093512.1	LCP2	AC023590.1	ADHFE1	TENM3	AL356215.1	GUCA2A	F11R
AP002761.1	PPP4C	AC034199.1	ADAM19	MPC2	AC079226.1	CD44	FOXJ3	FAM120B
RELT	TBX6	LINC01366	AC106801.1	DCAF6	AC114798.1	TLR5	PRELID3BP7	FAM126B
AP000763.4	YPEL3	KCNIP1	RNU6-390P	NADK	LPIN1	AL359979.2	AC008875.1	FAM129A
FAM168A	AC012645.1	PLIN4	AC008694.2	SDHB	MIR4262	AL359979.1	AC025171.1	FAM193A
AP000763.3	GDPD3	PLIN5	SOX30	PTPN14	MIR3681HG	SUSD4	AC025171.3	FAM63A
TNR	CHST3	AC011498.4	PGPEP1	FAM89A	SPOCK1	ACSBG1	AC025171.5	FAM65A
TNR-IT1	ZDHHC3	LRG1	GDF15	SCCPDH	AC106775.1	AC090607.3	ANXA2R	FAR2
TRERF1	RPL12P44	SEMA6B	MIR3189	ZMYM1	FBXO7	DNAJA4	AC025171.2	FGR
U3	EXOSC7	RN7SL121P	LRRC25	NCOA4	SYN3	WDR61	HIVEP3	FLII
SAMD4B	CLEC3B	CYSTM1	AC008397.1	LMNTD2	LINC01267	AC090607.4	AHNAK	FLOT2
RN7SL566P	RNU5B-3P	PFDN1	SSBP4	RASSF7	RNA5SP124	AC090607.2	AP001363.1	FMNL1
PAF1	HIP1R	HBEGF	ISYNA1	MARK2	AC104695.2	AC090607.1	AP001363.2	FNBP1
MED29	VPS37B	AC008438.2	AC010335.1	DPF2	AC104695.1	AC090607.5	EEF1G	FOS
ZFP36	AC027290.1	SLC4A9	ELL	AC078927.1	SNRPGP7	AC233724.15	AP002990.1	FOSL2
MIR4530	AC027290.2	AC008438.1	AC010335.1	TMBIM4	TNS3	AC233724.11	TUT1	FOXJ2
PLEKHG2	ABCB9	RPRD2	AC010335.2	SPTLC2	AKR7L	LINC02223	MTA2	FOXJ3
RPS16	AL591846.2	HAUS8	AC010335.3	BMF	AKR7A3	SLFNL1-AS1	EML3	FOXN3
SUPT5H	DYRK3	MYO9B	SYNJ2	SKOR1	AL035413.2	SLFNL1	AP001458.1	FPR2
LINC00976	SNORD112	AC020908.3	SERAC1	SLCO3A1	AKR7A2	SCMH1	HIVEP3	FRMD8
SUSD3	MAPKAPK2	AC112518.1	SLC45A4	NTHL1	RNU6-1099P	AC007780.1	AL451006.1	G6PD
AL451065.1	AL591846.1	CXCL8	AC011676.3	TSC2	PQLC2	WIPI1	DOT1L	GAB1
CARD19	AC018462.2	AC112518.2	AC011676.4	ITGAX	RN7SL85P	PRKAR1A	AC004490.1	GAB2
NINJ1	B3GNT2	TARBP1	LINC01300	AC007114.1	CAPZA1	FAM20A	PLEKHJ1	GAK
AL390760.1	MIR5192	LINC01354	AC100803.2	AKAP1	snoU13	AC079210.1	MIR1227	GALNAC4S-6ST
LINC01264	RN7SL51P	AL161640.1	GPR20	CD79B	MOV10	AC079210.1	SF3A2	GAPVD1
MIR5100	snoU13	RGS6	AC138123.2	ILF3-AS1	AL603832.1	RAC2	AMH	GARNL4
ST3GAL1	AC020718.1	AC004828.1	AC138123.1	LINC00661	RHOC	Z82188.1	MIR4321	GAS7
AC103706.2	AC103855.3	SERINC2	AC138123.3	MARCO	AL603832.3	CYTH4	JSRP1	GATAD2A
AC103706.3	AC103855.2	AC114494.1	AC138123.1	AAK1	PPM1J	DEPTOR	OAZ1	GATAD2B
C5orf58	AC103855.4	AC209007.1	NACAP3	ANXA4	AL603832.2	DEF6	AC005258.1	GBF1
LCP2	PRMT7	PRKN	LINC02412	CD93	FAM19A3	PPARD	C19orf35	GDI1
AC034199.1	SMPD3	AL031733.2	RN7SL636P	NAA50	NUTF2P4	AL031056.1	LINGO3	GGA3
LINC01366	AC099521.3	RCSD1	COX6CP2	ATP6V1A	NELFCD	TAB2	LSM7	GIGYF2
STATH	AC099521.2	RIN3	YBX1	SCAP	CTSZ	TAB2-AS1	BIN3	GLB1
HTN3	RNF11	LGMN	CLDN19	LINC01096	TUBB1	AL031056.2	AC105046.1	GLT1D1
HTN1	AL162430.2	CYTH4	P3H1	SLC10A7	ATP5E	RN7SL234P	EGR3	GMIP
CSN1S2AP	TTC39A	ELFN2	C1orf50	NOA1	PRELID3B	FABP12P1	AC055854.1	GNAI2
PLIN4	TTC39A-AS1	Z94160.1	AC098484.3	POLR2B	AC009403.2	ATP8B2	PEBP4	GNB1
PLIN5	EPS15	IFITM10	AC098484.1	CCND3	AC009403.1	RNU7-57P	AL391730.1	GRB2
AC011498.4	LYST	AC068580.4	TMEM269	TFAP2B	DNMT3A	AL162591.2	UBE2V1P8	HGS
LRG1	LDHAP2	CTSD	STX12	SH2B2	MIR1301	RPSAP17	CTPS1	HIPK1
SEMA6B	RD3	AC068580.3	AL020997.3	HOXA3	CARSP1	AL162591.1	AL357673.1	HIPK2
RN7SL121P	AC105275.1	AC068580.1	RNU6-1245P	HOXA-AS2	ANP32A	IL6R	CYB5RL	HIPK3
AC107892.1	ATPAF1	AC068580.1	PPP1R8	HOXA4	MIR4312	PSMD8P1	AL357673.1	HIVEP1
CYSTM1	NENFP1	AC068580.2	SCARNA1	AC004080.6	SPESP1	CEPT1	MRPL37	HNRPUL1
PFDN1	TEX38	RPL36AP39	AL109927.1	HOXA-AS3	AC087639.1	AL355816.1	SSBP3	HNRPUL2
HBEGF	EFCAB14-AS1	AC139143.1	AC073592.8	FZD1	LFNG	AL355816.2	SSBP3-AS1	HSPA1A
AC008438.2	EFCAB14	SYT8	AC073592.2	ADAP1	MIR4648	DENND2D	AL161644.1	IGF2R
SLC4A9	AC068286.1	WDR53	AC073592.10	COX19	FLJ21408	CHI3L2	TARBP1	IL17RA
AC008438.1	LINC01277	FBXO45	AC073592.4	ZFP41	AC106739.1	CHIAP1	LINC01354	IL6R
PANK4	AL023581.2	LINC01063	ZFAT	AC138696.1	IL4R	PGBD5	PIF1	INPP5D
HES5	AIG1	NRROS	ZFAT-AS1	RNU6-925P	IGLV5-45	AL133516.1	PLEKHO2	IQGAP1
AL139246.5	AL023581.1	PIGX	AL137793.1	OSGIN2	IGLV1-44	LYST	AC069368.1	IQSEC1
TNFRSF14-AS1	MACF1	AP003356.1	AC148476.1	SUSD1	IGLV7-43	RNU6-968P	RN7SL348P	ITGA5
TNFRSF14	BMP8A	AZIN1	AC079031.1	AL158824.1	IGLVI-42	AL139161.2	ANKDD1A	ITGAM
AL139246.2	OXCT2P1	AP003696.1	AC079031.2	RGS3	IGLVVII-41-1	AL139161.1	AC103691.2	ITGB2
AL139246.3	AL365277.1	CLASP1	MUC8	AL162727.2	IGLV1-41	NID1	RNY4P16	ITPK1
FAM213B	PPIEL	NIFK-AS1	FBRSL1	LHX3	IGLV1-40	HIVEP3	AC100860.1	JAK1
MMEL1	PABPC4	RPL12P15	SYNJ2	QSOX2	ASH2LP1	ZMPSTE24	DENND3	JARID2
RPRD2	AL365277.2	AC018737.2	SYNJ2-IT1	ITGB1BP2	IGLVI-38	AL050341.1	AC040970.1	KAT6A
HAUS8	SNORA55	snoU13	MICAL3	TNFRSF1B	IGLV5-37	COL9A2	CAMSAP2	KCNMB3
MYO9B	DSCAML1	NPM1P32	CD82	AL603839.3	IGLV1-36	TRIT1	RPL34P6	KDM2A
AC020908.3	AP000711.1	NIFK	AC010768.1	EXO5	AC245291.2	Y_RNA	GPR25	KDM3B
ROBO2	LAMC2	TSN	AC010768.2	PRSS36	CFAP73	HORMAD1	INAVA	KDM5A
BCAS4	NMNAT2	AC018737.1	RPL34P22	RPL13	DDX54	CTSS	MROH3P	KDM5B
TMSB4XP6	AL356981.1	SSPN	AC104010.1	AP000295.1	AC089999.1	AL356292.1	RNU6-704P	KDM6B
AL133228.1	PDCD1LG2	AC022509.2	AK3	IL10RB-AS1	Y_RNA	CTSK	RIMS3	KIAA0240
ADNP	AL162253.1	AC022509.1	ECM1P1	IL10RB	RITA1	UBE2D3P3	AL031289.1	KIAA0247
AC112518.1	PKHD1	AC022509.4	AL353151.1	PTTG1IP	AC089999.2	ARNT	TRIM35	KIAA0317
CXCL8	RN7SL580P	AC055720.1	RCL1	RELL1	IQCD	RNU6-1309P	PTK2B	KIAA0430
AC112518.2	FER1L6-AS2	AC024145.1	KLF4P1	SNHG15	LINC01376	AL445423.1	PPP3CC	KIAA0513
TARBP1	ARF1P3	AC055720.2	GNPTAB	SMAP2	AC069281.2	LINC01352	AC037459.2	KIAA0913
LINC01354	AC090921.1	ITPR2	RNA5SP369	NREP	LRCH4	HLX-AS1	SORBS3	KIAA0999
RGS6	AL118508.2	DRC1	RNU6-1183P	ELL2P1	FBXO24	HLX	AC037459.4	KIAA1754
AC004828.1	AL118508.1	OTOF	HSPE1P4	KLHL20	RMDN2	AC074134.1	PDLIM2	KIAA2018
SHISA8	PRKN	PLEKHO2	DRAM1	SMAP2	PRKCE	SUB1	AC037459.1	KIDINS220
TNFRSF13C	OTUB2	AC069368.1	AL139412.1	DNAJC1	TNC	KCNQ4	C8orf58	KLF13
MIR378I	DDX24	RN7SL348P	MEF2D	BPI	VLDLR-AS1	CITED4	CCAR2	KLF2
CENPM	IFI27L1	ANKDD1A	Y_RNA	AL359555.1	AL353614.1	FAM43A	AC037459.3	KPNB1
LINC00634	IFI27	PPARD	AL365181.1	CHST2	TNS3	AC106706.1	LINC02352	LAMP1
2018-09-03	IFI27L2	AL022721.1	IQGAP3	AC018450.1	AC105202.1	LINC01968	AC012236.1	LAMP2
Z99716.1	PPP4R4	FANCE	snoU13	AL592494.3	CDC42P3	AC090505.1	HIVEP3	LARP4B
WBP2NL	AC021218.1	RPL10A	RNU6-242P	EMBP1	LY6E	LINC01972	RAB25	LASP1
SLC25A5P1	SCARB1	TEAD3	AC093609.1	FGR	C8orf31	CCDC26	MEX3A	LCP1
SERINC2	RNU6-927P	TULP1	SRGAP2	PPP2R3C	AK3P2	AC011257.1	AL355388.1	LILRA1
AC114494.1	ADAM28	RFPL2	IKBKE	KIAA0391	AC083982.1	REPS1	LMNA	LILRB2
AC209007.1	AC120193.1	IGLCOR22-1	C1orf147	AL121594.3	snoU13	ABRACL	SEMA4A	LITAF
PRKN	AL590135.1	SLC5A4-AS1	AC244034.2	LYL1	HIC2	LINC01411	DDIT4	LOC100506649
AL031733.2	AL354702.2	SLC5A4	RASSF5	APBB3	TMEM191C	GAPDHP71	DDIT4-AS1	LOC146517
RCSD1	RRAGC	CPSF1P1	AC244034.1	AC116353.4	PI4KAP2	SUMO2P6	DNAJB12	LOC642103
LGMN	AL139260.2	IRF8	AC244034.3	SLC35A4	DNAJC13	MCM3	MICU1	LOC646214
VENTXP4	AL139260.1	LINC02132	TSPAN16	TTC33	ACAD11	PAQR8	AC243964.2	LOC729799
CYTH4	MYCBP	AC092723.1	AC011472.2	PTGER4	NPHP3-ACAD11	EFHC1	CEACAM16	LOC730744
ELFN2	AL139260.3	CASC9	RAB3D	NUDT3	ACKR4	SMAP2	snoZ6	LPIN2
Z94160.1	CRYBG1	HIGD1AP6	AC011472.3	RPS10-NUDT3	NUP210	AP001122.1	BCL3	LRRFIP1
FBP1	Y_RNA	VPS37A	TMEM205	AC005586.1	AC027124.2	FLI1	SNORA70	LYN
RALA	RNA5SP211	MTMR7	CCDC159	REPIN1	AC027124.1	SENCR	AC092066.1	MAML1
AC004837.2	AL109920.1	CARD11	PLPPR2	AC073111.3	RNU6-239P	KIF1BP	CBLC	MAML3
LINC00265	Y_RNA	AC004906.1	AC024575.1	DOK2	RNU6-121P	ACTBP14	KDM2A	MAN2A2
IFITM10	XXYLT1	RN7SKP130	SWSAP1	PRKDC	AL354980.1	SRGN	snoU13	MAN2B2
AC068580.4	MRPL43	NCALD	NEK6	MCM4	AQP10	AC114492.1	GRK2	MANSC1
CTSD	SEMA4G	AP000426.1	AL162724.2	CEBPE	ATP8B2	GUCA2B	ANKRD13D	MAP2K1
AC068580.3	AL133215.1	NCOR2	AL162724.1	LINC00926	RNU7-57P	GUCA2A	SSH3	MAP3K5
AC068580.1	TWNK	AC073916.1	EPB41L1	MIR4530	C4orf36	FOXJ3	RAD9A	MAP7D1
AC068580.1	LZTS2	IGLV5-52	AL121895.1	PLEKHG2	AC093827.3	OR7E108P	BOP1	MARK2
AC068580.2	PDZD7	IGLV1-51	AL121895.1	AC008840.1	TECRP1	SYK	HSF1	MAST3
RPL36AP39	SFXN3	IGLV1-50	AL121895.2	RHOBTB3	SYN3	C5orf58	DGAT1	MBD6
AC139143.1	AL133215.2	ASH2LP3	AAR2	ATP1A1	Z82246.1	LCP2	AC233992.1	MBOAT7
SYT8	KAZALD1	IGLV9-49	AC124068.2	RHCE	RNA5SP497	AC034199.1	SCRT1	MBP
WDR53	RN7SKP225	AC245060.1	AC133637.1	TMEM57	SLC45A4	LINC01366	TMEM249	MED1
FBXO45	KRT8P11	IGLV5-48	MIR9-3HG	MAN1C1	AC068896.1	TTBK1	AC233992.2	MED12
LINC01063	AC011500.1	IGLV1-47	MIR9-3	FRMD8	FAM53B	SLC22A7	SLC52A2	MED13L
NRROS	RPS29P24	ASH2LP2	RIN3	SRSF9	FAM53B-AS1	CRIP3	FBXL6	MEF2D
PIGX	RPS29P25	IGLV7-46	LGMN	DYNLL1	EEF1AKMT2	ZNF318	ADCK5	MEFV
PPME1	RPS29P26	AC245291.3	SEMA4D	UBL7	AC009275.1	RPL12P47	C1orf132	MGAM
P4HA3	LGALS13	IGLV5-45	AL590233.1	UBL7-AS1	AKR1B1	AL583834.1	CD34	MGRN1
SNORA7	AC005176.2	IGLV1-44	AL590233.1	MAFG	ELK1P1	RPS2P28	NRSN2-AS1	MKL1
AP003356.1	AC005176.1	IGLV7-43	HIVEP3	MAFG-AS1	GPT2	AL590383.1	SOX12	MKNK2
AZIN1	RPS29P30	IGLVI-42	RFT1	AC027575.2	TTC29	PAPD5	NRSN2	MLL2
AP003696.1	LGALS16	IGLVVII-41-1	PRKCD	ZNF236	AC112187.3	ADCY7	TRIB3	MLL3
CLASP1	LGALS17A	IGLV1-41	AC097015.1	ZNF429	PARP8	BRD7	RBCK1	MLL4
NIFK-AS1	LINC02290	IGLV1-40	TSPAN18	ZNF296	MAML1	DPYS	NOTCH1	MNT
RPL12P15	Y_RNA	ASH2LP1	TP53I11	STX18	LTC4S	DCSTAMP	MIR4673	MOBKL2A
AC018737.2	PSMB7P1	NTM	LINC01033	STX18-AS1	MGAT4B	LINC01819	AL592301.1	MSN
snoU13	GTF2IP22	RAC2	RPL37P25	ZFP62	MIR1229	AC016735.2	MIR4674	MTMR3
NPM1P32	OR11G1P	Z82188.1	ARSG	SLC29A1	SQSTM1	RNU6-242P	NALT1	MXD1
NIFK	AL163152.1	CYTH4	SLC16A6	SLC45A4	USP49	AC093609.1	PLD3	MYADM
TSN	OR11G2	TMEM37	LINC01862	KDM4A-AS1	MED20	SDCCAG8	HIPK4	MYH9
AC018737.1	OR11H5P	SCTR	AC243312.1	ST3GAL3	Y_RNA	FDFT1	PRX	MYO1F
SSPN	AL356019.1	AC013275.1	AC243312.2	CCDC169-SOHLH2	BYSL	CTSB	SERTAD1	MYO9B
AC022509.2	OR11H6	CHRNB4	ACTL9	CCDC169	CCND3	AC025857.2	AC010271.2	N4BP1
AC022509.1	OR11H7	AC022748.2	TMEM179	METTL9	KCNK2	LARS2	SERTAD3	NADK
AC022509.4	OR11H4	AC022748.3	AL583722.3	FECH	RIPPLY2	LARS2-AS1	AC010271.1	NBEAL2
AC055720.1	MIR4291	AC022748.1	LINC02280	COPE	CYB5R4	LIMD1	BLVRB	NBR1
AC024145.1	AL442224.1	ADAMTS7	MIR4710	AC002985.1	AL590627.2	AC099539.1	MAPK12	NCOA1
AC055720.2	HIVEP3	AL391730.1	AL583722.1	DDX49	EHMT1	VAV3-AS1	MAPK11	NCOA2
ITPR2	HNRNPFP1	UBE2V1P8	INF2	ACVR1	SETP5	AL390036.1	PLXNB2	NCOA6
RNU6-1286P	PIEZO1	CTPS1	AL583722.4	UPP2	SLC25A20P1	AL390036.1	AL022328.1	NCOR1
Y_RNA	AC138028.2	TRPM1	IL6R	AC013731.1	MCM3	PSD3	DENND6B	NCSTN
AL139098.1	AC138028.5	AC009562.1	SHE	AL117328.2	HEXIM1	AC090420.1	CR559946.1	NDE1
AL139098.2	AC138028.1	MIR211	AL162591.3	ZBED4	AC138150.1	AC087821.2	CR559946.2	NDEL1
GJA1	CDT1	RNU2-52P	TDRD10	AADACL2-AS1	HEXIM2	AC087821.1	PPP6R2	NEDD9
AL512353.2	APRT	TOP1	CDC42SE2	AADACP1	AC138150.2	RNF220	GGNBP1	NHS
AL512353.3	GALNS	C3orf84	AL118508.3	TOP2B	AC008105.3	TMEM53	RN7SL26P	NHSL2
ATP6V1E1P1	ATG5	CCDC36	RNA5SP478	ZNF354A	TMEM53	C1orf228	BAK1	NIPBL
SLC2A1	CBX5	AC121247.2	AL118508.2	NIPBL	C1orf228	RNU5F-1	LINC00336	NOTCH1
AC099795.2	RN7SL390P	AC121247.1	AL118508.1	KIF2A	RNU5F-1	RNU5D-1	ITPR3	NOTCH2
SLC2A1-AS1	AC078778.1	C3orf62	ZCCHC24	DIMT1	RNU5D-1	KIF2C	RAC2	NSD1
AC099795.1	AC078778.2	Y_RNA	AL133481.1	IPO11	EGR4	NEK6	Z82188.1	NUAK2
RNU6-880P	HNRNPA1	MIR4271	SLC24A4	MRPS36	RNU6-111P	AL162724.2	CYTH4	NUMB
KCNIP1	NFE2	USP4	AL157371.2	HACE1	LRRC20	AL162724.1	PNKD	NUP153
RPL23AP56	COPZ1	CAMK1G	LINC02537	AL357315.2	CEP57L1P1	RMDN2	CATIP-AS2	NUP98
DRC1	RNU6-950P	LAMB3	AL157371.1	POLD2	EIF4EBP2	RMDN2-AS1	AC021016.1	OS9
OTOF	MIR148B	MIR4260	TSNAX-DISC1	FDFT1	ZNF107	CYP1B1	CATIP	OSBPL2
ANKRD10	RN7SL744P	AL031316.1	DISC1	AC069185.1	BNIP3P11	CYP1B1-AS1	CATIP-AS1	OTUD5
AL442128.2	AC079313.2	G0S2	LINC01841	ZDHHC2	AC091799.1	AC009229.2	SLC11A1	PACSIN2
PARP1P1	AC079313.1	HSD11B1	LINC01842	CLDN23	FO393418.1	RNU6-951P	CTDSP1	PAK2
AL442128.1	RARA	CLMN	ADGRE5	AC087269.1	RPS15AP38	SCMH1	AC021016.3	PARP4
LINC00431	RARA-AS1	LINC02292	AC008569.1	STOM	VEGFA	RPL23AP17	MIR26B	PCBP1
PLEKHO2	AC080112.4	INSR	DDX39A	AL359644.1	AL136131.3	PLEKHA8P1	VIL1	PDPK1
AC069368.1	AC080112.2	AC125387.1	DUSP10	AL162591.1	AL157371.2	AC009248.1	USP37	PELI2
RN7SL348P	GJD3	LINC02052	LINC01655	C1orf186	XYLT1	ANO6	SPTBN4	PHF2
ANKDD1A	AC080112.1	LINC02051	AL353597.3	WRAP73	AC099494.1	SUMO3	SHKBP1	PHF20
MAPK11	RNA5SP441	CRYGS	MDGA1	TP73	AC099494.2	PTTG1IP	LTBP4	PHF21A
PLXNB2	AC080112.3	TBCCD1	AP001893.3	COL9A2	CDC42BPB	DNAJC5B	RN7SL758P	PHF3
AL022328.1	TOP2A	DNAJB11	AP001893.2	SLC2A5	RPL13P6	AC084082.1	BHLHE40-AS1	PIK3CB
DENND6B	Y_RNA	AC068631.1	RPUSD4	GCLM	AL161669.4	TRIM55	BHLHE40	PIK3CD
CR559946.1	AL392086.1	AC068631.2	AP001893.1	FOSL1	CYP1A2	CRH	RNVU1-17	PIK3CG
CR559946.2	TMEM37	CMIP	FAM118B	PCDH20	CSK	APLP2	RNU1-92P	PIK3R4
PPP6R2	SCTR	AC092139.3	RNU4-86P	AL592490.1	MIR4513	ST14	RNVU1-18	PIK3R5
RNU4-73P	AC013275.1	AC092139.1	CAP1	CCNB1IP1	LMAN1L	ZBTB44	AC239800.2	PILRA
AC082651.2	PRR18	AC092139.4	PPT1	MPP5	AC091230.1	SUSD6	AC239800.1	PITPNA
AC082651.3	SFT2D1	PLXNA2	AGBL1	AC055855.3	CPLX3	SRSF5	FAM91A3P	PLCB2
THEMIS2	HNRNPA1P49	AL161785.1	AC016987.2	DIS3L	ULK3	AC012349.1	ARHGEF10	PLCG2
RPA2	MPC1	C9orf106	AC016987.1	ADGRG3	SCAMP2	LINC00968	KBTBD11-OT1	PLEKHG3
SMPDL3B	AL022069.1	AL353803.5	LINC02135	NT5C	TBC1D14	AC013644.1	AC019257.1	PLEKHM1
CYP39A1	NLN	LINC01503	LINC00917	AC022211.4	AC092463.1	RPL37P6	KBTBD11	PLXNC1
SLC25A27	AC018742.1	RN7SL159P	AC092327.2	ZNF788	PPP5D1	LY9	AC019257.2	POLR2A
AL591242.1	AC011752.1	AL353803.3	CCR3	PGPEP1	AC011551.1	CD244	FP565260.6	PPFIA1
TDRD6	NUTF2P8	COL4A2	CCR1	TYROBP	AC093503.1	AL354714.3	LINC01678	PPP1R10
PLA2G7	ZC3HAV1	COL4A2-AS1	UQCC2	IRGQ	GAPDHP38	ITLN1	AP001055.1	PPP4R1
STMN4	TTC26	RAB20	IP6K3	ZNF576	KCNQ4	AL354714.2	FP565260.5	PPTC7
TRIM35	TRMT12	KIAA1614	LEMD2	SRRM5	RN7SL326P	VPS45	AP001056.1	PREX1
PTK2B	RNF139-AS1	AL162431.2	MLN	IRF2BP1	MIR4756	PLEKHO1	AP001057.1	PRKACA
SPRY4-AS1	RNF139	KIAA1614-AS1	DOCK2	RHBDD1	CYP24A1	RN7SL480P	AP001058.1	PRKAR1A
AL022721.1	TATDN1	AL162431.3	FAM196B	RGS19	AC233724.15	ANP32E	ICOSLG	PRKCD
FANCE	AC090198.1	AL162431.4	DDIT4	CBR3-AS1	AC233724.11	C14orf159	FP565260.3	PRR14L
RPL10A	CA5A	AL162431.1	DDIT4-AS1	CBR3	LINC02223	GPR68	AP001059.3	PRRC2A
TEAD3	AC127455.1	STX6	DNAJB12	ARPP21	LIN9	AL135818.1	AP001059.2	PRRC2C
TULP1	BANP	LINC01605	MICU1	HMGB2	snoU13	AL135818.2	DNMT3L	PTPRE
RFPL2	TRIT1	AC124067.3	CLSTN1	TRAM2	snoU13	CCDC88C	FP565260.4	PTPRJ
IGLCOR22-1	Y_RNA	AC124067.4	AL357140.3	TRAM2-AS1	YBX1P9	NOTCH2NL	AP001059.1	PXN
SLC5A4-AS1	MYCL	AC137579.2	CTNNBIP1	NDUFAF4	AL359742.1	AC239799.1	HIVEP3	RAB11FIP1
SLC5A4	AL033527.2	AC137579.1	AL357140.1	LINC01004	PARP1	NBPF10	HNRNPFP1	RAB5C
CPSF1P1	Y_RNA	AC096644.1	EIF4H	SH3D21	SNRK	PDE4DIP	SCMH1	RAB6IP1
IRF8	MFSD2A	AC096644.3	MIR590	NT5C2	PRKAG2	AC241952.1	AC093151.3	RAC1
LINC02132	CAP1	AC096644.2	LAT2	LDHA	PRKAG2-AS1	AC245297.2	AC093151.1	RAC2
AC092723.1	PPT1	PRELID3BP1	RFC2	TNKS1BP1	RAD1P1	RN7SKP88	ZC3H18	RAF1
CASC9	GEMIN2P2	AC096644.1	RNU6-1070P	AP000781.1	RPS8P4	RLF	IL17C	RAP1GAP2
HIGD1AP6	TRAK1	SEMA4D	GRK5	RAD9A	BAG3	RNU6-1237P	CYBA	RAPGEF2
PPIE	AC093414.1	PA2G4P6	RPS20P10	AP003419.2	CHIAP2	TMCO2	MVD	RARA
BMP8B	ROS1	AL590233.1	PPP1R12B	CLCF1	CHIA	USPL1	SNAI3-AS1	RASGRP4
OXCT2	AL132671.2	DIAPH3	SYT2	AP003419.4	AL356387.1	ALOX5AP	SNAI3	RASSF2
AL033527.3	RAP1BP3	SSH1	AC104463.2	NCOR2	AL356387.2	KCNQ3	RNF166	RASSF5
AL033527.1	AL132671.1	AC087893.1	AC104463.1	DNAAF2	PIFO	HPYR1	AC138028.3	RBM23
AL033527.5	HDAC4	MIR619	FLT1P1	ANPEP	CHIAP3	LRRC6	CTU2	RCOR1
AL033527.4	MIR2467	DAO	PLEC	MCRIP2	HIGD1AP12	CBWD1	AC138028.6	REPS2
AC243964.2	AC062017.1	MYO9B	MIR661	WDR90	PGCP1	C9orf66	PIEZO1	RERE
CEACAM16	RASAL2-AS1	AC020913.1	PARP10	GSE1	GAPT	DOCK8	MIR4722	RNF145
snoZ6	RASAL2	AC020913.3	GRINA	ITGAE	AC008814.1	AL158832.1	AC138028.4	RNF149
BCL3	AC099670.1	AC020913.2	C17orf98	HASPIN	MIR548AE2	KIAA0907	AC138028.2	RNF44
SNORA70	LINC01349	USE1	RPL23	PPP1R9B	LINC02108	SCARNA4	AC138028.5	RPRC1
AC092066.1	AC099670.2	OCEL1	SNORA21	TBX2-AS1	RAB3C	RXFP4	AC138028.1	RREB1
CBLC	SYT2	NR2F6	SNORA21	C17orf82	NEGR1	ARHGEF2	CBWD1	RXRA
BCAM	FOXN3	ZFAT	AC110749.1	LINC00324	NEGR1-IT1	AL355388.2	C9orf66	SAMD4B
VPS37A	AL357093.2	AC087045.1	LASP1	RNF165	WDR88	AL355388.1	DOCK8	SAP130
MTMR7	AL357093.1	AC087045.2	AC006441.1	ILF3-AS1	AC008738.2	SSR2	AL158832.1	SCAF8
PRKN	AL356805.1	AC087045.3	AC006441.3	ILF3	LRP3	UBQLN4	AC138696.1	SEC14L1
CCDC30	PRKCH	SOX13	LINC00672	ADGRE3	AC008738.1	TRIM35	GLI4	SEC16A
RNU6-536P	TNFSF8	AL592146.2	FBXO47	GADD45B	AC008738.7	PTK2B	MINCR	SEC23B
AL445669.2	STEAP1B	ETNK2	UMPS	ZNF556	SLC7A10	AL031985.3	ZNF696	SEC24B
CARD11	AC002480.2	AL592146.1	MIR544B	AC008735.2	NEU2	AL603839.4	AC138696.2	SEMA4A
AC004906.1	AC002480.1	REN	AC022336.1	EPN1	INPP5D	ZFP69	TOP1MT	SEMA4B
RN7SKP130	AC002480.3	AL592114.2	ITGB5	PTPN18	PTAFR	AL603839.3	AC087793.1	SEMA4D
YWHAQ	AC002480.4	KISS1	ITGB5-AS1	LRP2	DNAJC8	EXO5	RNU6-220P	SETD1B
Y_RNA	AC021079.1	GOLT1A	AC022336.3	PRNP	AL353354.1	AL603839.1	RHPN1-AS1	SETD2
AC082651.1	GABRG2	PLEKHA6	GPR6	SLC17A9	AL353354.2	AL603839.2	RHPN1	SETX
AC082651.4	AC068295.1	LILRB1	ACTR3C	AL121758.1	SLX4IP	RN7SKP211	VEGFA	SF3A1
NCALD	CTNNA1	AC009892.1	LRRC61	SCRT2	BCAT1	IL22RA2	AL136131.3	SFRS4
AP000426.1	LRRTM2	LILRB1-AS1	ZBED6CL	PLD1	AC026310.1	IFNGR1	AL157371.2	SH2B3
NCOR2	SIL1	LILRB4	RARRES2	RFC4	AC026310.3	SCAMP5	LINC02537	SH2D3C
AC073916.1	TMPRSS7	VN1R105P	AC005586.2	AC112907.1	SEL1L3	Y_RNA	AL157371.1	SH3KBP1
IGLV5-52	C3orf52	AC245036.3	ARHGEF10L	HES1	SMIM20	AC015720.1	AL691403.1	SIGLEC9
IGLV1-51	MIR567	AC243962.1	EVL	SLC25A20	AC133961.1	PPCDC	AF111167.1	SIK3
IGLV1-50	GCSAM	LILRP1	AL157912.1	DAPP1	AC012150.1	ARHGAP32	FOS	SIN3A
ASH2LP3	AC128688.2	AC245128.2	MIR151B	PLA2G12A	AC012150.1	ZNF123P	DPPA5P4	SIPA1L1
IGLV9-49	SLC9C1	AC098784.2	MIR342	POLN	FAR2	BARX2	LINC01220	SIRPA
AC245060.1	TPD52L3	LILRP2	LINC01132	HAUS3	AC012150.2	AC022387.2	LRP3	SKI
IGLV5-48	TMCC1	KIR3DL3	AL360294.1	HMGA1	TSC1	AC022387.1	AC008738.7	SLC12A6
IGLV1-47	TMCC1-AS1	AC245128.1	TNIP2	KCP	GFI1B	AL136373.1	SLC7A10	SLC15A4
ASH2LP2	AC083906.3	CD46	SH3BP2	NIPSNAP2	MIR548AW	MKNK1-AS1	AC008738.4	SLC16A3
IGLV7-46	RBBP8	C1orf132	ADD1	AC103706.1	AL593851.1	KNCN	AC008738.6	SLC22A1
AC245291.3	RN7SL745P	CD34	WISP1	AC110275.1	RNU7-21P	MKNK1	AC008738.3	SLC43A2
IGLV5-45	Y_RNA	TERT	WISP1-OT1	FNTA	EEF1A1P5	MOB3C	CEBPA	SLC44A2
IGLV1-44	ZFPM2	MIR4457	NDRG1	SLITRK4	GTF3C5	ATPAF1	AC008738.1	SLC45A4
IGLV7-43	AC012564.1	CLPTM1L	GDNF-AS1	CACNA1F	AC018697.1	OR8B4	AC008738.5	SLC9A1
IGLVI-42	CCND1	LINC01511	GDNF	SNHG28	LINC01894	OR8B8	CEBPA-AS1	SLCO3A1
IGLVVII-41-1	ORAOV1	IER5	LINC02117	VSIG8	AC104961.1	OR8A2P	AC008738.2	SMAP2
IGLV1-41	FGF19	LINC01732	KCP	ATP1B1	AP003438.1	OR8B9P	DEF6	SNX27
IGLV1-40	AC006369.1	AL358393.1	AC025594.1	PTPN7	DNAJB8	OR8B10P	PPARD	SON
ASH2LP1	CDC42EP3	Z95118.1	AC025594.1	BTRC	DNAJB8-AS1	AP000916.2	AL121594.3	SORL1
GRK4	ADGRV1	ARMC2	IRF5	TCF7L2	FXYD2	DUSP10	PSMA6	SP1
RNU6-204P	AL355353.1	AL445189.1	AC025594.3	AL158212.2	AP000757.2	LINC01655	AL121594.1	SP2
HTT-AS	AL355353.1	ADGRL4	TNPO3	UCP2	FXYD6-FXYD2	RNU6-403P	AL133163.2	SPAG9
HTT	CD2AP	RAB11FIP1	RN7SL306P	TEX30	AP000757.1	FYB1	AL133163.1	SPEN
NTM	AC116049.2	AC130304.1	AL161640.1	AC106886.2	FXYD6	C9	NEK6	SRCAP
KCNK5	AC096721.1	RN7SL709P	U8	PHKG2	PRR7-AS1	AL365259.1	AL162724.2	SSH1
RAC2	MIR100HG	GOT1L1	IRF2BP2	AC025682.1	PRR7	HEY2	AL162724.1	SSH2
Z82188.1	AC104123.1	AC144573.1	AL160408.2	KPNB1	DBN1	NCOA7	CRB3	STAT3
CYTH4		AC010319.2	LINC00184	ANKRD40	AC145098.2	NCOA7-AS1	DENND1C	STAT6
FAM200B		AC010319.5	AL160408.5	ALYREF	LINC01031	THBS4	AC010503.4	STAU1
BST1		NXNL1	AL160408.1	ANAPC11	AC020914.1	CTD-2201I18.1	TUBB4A	STK10
AC114744.1		AC010319.1	AL160408.4	RNF165	SIGLEC12	SERINC5	AC010503.2	STK40
AC005798.1		SLC27A1	RPL23AP61	RFX1	AC020914.3	AC010260.1	AC010503.1	SULF2
CD38		AC010618.3	RP11-481A12.2	AC022098.4	AC020914.7	EFCAB2	TNFSF9	SVIL
TMEM37		PGLS	MSMB	PPP6R1	SIGLEC6	RNU6-1089P	AC010503.3	TACC1
CHRNB4		AC010618.2	NCOA4	MIR1302-3	AC020914.2	RNU6-999P	CLIC4P2	TADA2B
AC022748.2		FAM129C	TSPAN14	RGS19	LINC02028	BASP1	Y_RNA	TAF4
AC022748.3		COLGALT1	AC021028.1	OPRL1	AC024559.2	AC026790.2	KIAA0907	TAOK3
AC022748.1		AL450311.1	SH2D4B	OSM	AC080129.1	Y_RNA	SCARNA4	TBL1X
ADAMTS7		RPL5P26	CDH23	RAC2	GGCX	AC026790.1	RXFP4	TET3
AL391730.1		AC019254.1	C10orf105	SLC25A17	VAMP8	RNA5SP180	ARHGEF2	TFE3
UBE2V1P8		CHSY1	VSIR	NUDT12	RN7SL126P	RUNX1	AL355388.2	TIMP2
CTPS1		BCORL1	PSAP	SNX24	VAMP5	LINC01605	AL355388.1	TLE3
RN7SKP226		ELF4	KAT7	SAMD3	RNF181	AC124067.3	SSR2	TLE4
TRPM1		AIFM1	AC015795.1	REPS1	TMEM150A	AC124067.4	RXRA	TLN1
AC009562.1		NCK2	AC027801.5	MTHFD1L	USP39	AC137579.2	MIR4669	TMCC3
MIR211		AC010978.1	TAC4	LMBRD1	C2orf68	AC137579.1	TRIT1	TMEM43
RNU2-52P		SLC22A23	AC027801.1	CNR1	TEF	RNU6-487P	CYTH4	TMEM88
TOP1		CRADD	AC027801.2	KIAA0895	RNU6-495P	FMOD	ELFN2	TNFAIP2
ACOXL		RN7SL630P	RAB44	ANLN	AL008582.1	AL359837.1	Z94160.1	TNFRSF1A
RPL5P9		AC012464.2	Z85996.1	PTPN12	TOB2	LARP7P1	ATF3	TNFRSF1B
C3orf84		AC012464.1	CPNE5	SLC52A2	PHF5A	RN7SKP133	RN7SL512P	TOP1
CCDC36		GSE1	MAST2	FBXL6	WDR43	FTH1P10	AL590648.2	TP53BP2
AC121247.2		AC092127.2	PIK3R3	NFX1	SNORD92	AC026785.2	FAM71A	TRAK1
AC121247.1		AC092127.1	AL358075.4	NFIL3	SNORD53	AC026785.3	AL590648.1	TRIM8
C3orf62		AL356356.1	AL358075.1	AL353764.1	Y_RNA	LINC02111	AL590648.3	TRPC4AP
Y_RNA		ADAMTSL4	SEC11A	STARD8	SNORD53_SNORD92	AL445466.1	BATF3	TXNRD1
MIR4271		ADAMTSL4-AS1	AC115102.1	ANOS2P	Y_RNA	GRAMD1B	RNU6-423P	TYK2
USP4		RN7SL473P	ZNF592	HNRNPU	CAP1	KIAA0232	NSL1	UBA1
SAP18P1		RN7SL600P	AC012291.1	BX323046.1	PPT1	TBC1D14	PDCD6	UBE4B
AC026774.2		MCL1	NTSR1	AP000894.4	AL512599.1	AC092463.1	AHRR	UBN1
AC026774.1		SNORA40	AL357033.2	ZNF627	MAPK1	UNC5B	AC010442.1	ULK1
SV2C		ENSA	LINC00659	GRAMD1A	RNA5SP493	SLC29A3	AC010442.2	UNC13D
AC015845.2		GOLPH3L	MRGBP	AC020907.3	MIR4713HG	snoU13	EXOC3-AS1	UPF1
MRPS23		CDKL2	OGFR-AS1	MAP3K5	CYP19A1	AL359183.1	EXOC3	USP22
CUEDC1		G3BP2	OGFR	TFEB	MIR4713	CDH23		USP32
AC015845.1		Y_RNA	COL9A3	AL513211.1	SON	DLGAP1		USP9X
CAMK1G		ST3GAL3	LINC01262	NAPEPLD	DONSON	DLGAP1-AS4		VAV1
LAMB3		AL451062.2	AF250324.2	SNAPC3	AP000304.1	GAPDHP66		VPS37C
MIR4260		C16orf91	SLC38A10	ZBTB7B	AP000311.1	INTS10		WAS
AL031316.1		AL032819.3	LINC00482	AL353708.1	CRYZL1	LPL		WASF2
G0S2		CCDC154	TMEM105	CEP350	CAMK2G	CMIP		WDR68
HSD11B1		AL032819.2	AC027601.3	SNAP47	PLAU	AC092139.3		WDTC1
AC020743.2		CLCN7	AC110285.6	JMJD4	C10orf55	AC092139.1		WNK1
AC020743.3		AL031600.3	AC110285.3	NT5C1A	NACA2	AC092139.4		WWP2
IKZF1		AL031600.1	AC110285.1	SLFNL1-AS1	AC002994.1	BEAN1		XPC
KDM5B		AL031600.2	DEF6	SLFNL1	MRPL35P2	BEAN1-AS1		XPO6
AC098934.3		RPS3AP2	PPARD	AC091167.8	AC022387.2	AC010542.3		XYLT1
SLC25A39P1		PTX4	TEX41	TTLL13P	AC104042.1	AC132186.1		YWHAB
CLMN		TELO2	AC023128.1	AC091167.3	SLC2A1	TK2		ZC3H4
LINC02292		IFT140	AC008738.6	NGRN	AC099795.2	AC010542.2		ZC3H7A
AL118508.4		AL031705.1	AC008738.3	AC091167.7	SLC2A1-AS1	AC010542.4		ZFAND3
CD93		EXTL3	CEBPA	NCBP2-AS2	AC099795.1	CKLF		ZFHX3
AL118508.1		INTS9	AC008738.1	APTR	RNU6-880P	CKLF-CMTM1		ZFP36
LINC00656		INTS9-AS1	AC008738.5	RSBN1L	RNU6-870P	AC010542.5		ZFP36L2
INSR		AC040975.1	CEBPA-AS1	SIKE1	AC016065.1	CMTM1		ZFYVE1
AC125387.1		LIF-AS1	AC008738.2	S100A8	MCPH1	RNF19B		ZMIZ1
RNY4P16		LIF	RPS3AP50	FIBP	AC016065.2	AL031602.1		ZNF217
AC092636.1		AC004264.1	IGFBP5	CCDC85B	RNU6-927P	FKSG48		ZNF592
CNNM3		OSM	AC007563.2	TMEM33	UBC	AL355864.1		ZNF609
ANKRD23		AC004264.2	AC007563.3	MRPL36	MIR5188	AL355864.2		ZNF652
ANKRD39		CASTOR1	RN7SKP55	NDUFS6	CAMSAP3	AL020995.1		ZNF746
SEMA4C		AC004997.1	RNU6-947P	FANCE	XAB2	AK2		ZYX
FAM178B		TBC1D10A	AL356512.1	HDGF	PET100	ARHGEF37		ZZEF1
INO80E		RP11-513I15.6	EFCAB2	PRCC	AC008763.2	U3
DOC2A		NUDT3	AL391832.1	RABIF	PCP2	RN7SL868P
C16orf92		RPS10-NUDT3	AL391832.2	PIH1D2	AC008763.1	PPARGC1B
FAM57B		NCOR2	AL391832.3	C11orf57	STXBP2	MIR378A
ALDOA		PKHD1	APCDD1	OR8G2P	RPS27AP19	PRKN
AC093512.1		AL590391.1	NAPG	CMAS	RETN	AL391730.1
PPP4C		CXCR5	RNU6-470P	KLHL28	MCEMP1	UBE2V1P8
TBX6		AP004609.1	MIR2117HG	TOGARAM1	AC008763.3	CTPS1
YPEL3		BCL9L	RNU6-406P	LINS1	TRAPPC5	Y_RNA
AC012645.1		MIR4492	RNU6-971P	ASB7	FOXO6	PANDAR
GDPD3		UPK2	AC087650.1	AC243964.2	AC093151.2	LAP3P2
ZCCHC17		RN7SL688P	DHX8	PVR	AL606489.1	CDKN1A
AL451070.1		Y_RNA	TRIT1	ERCC1	PPP1R15B	RAB44
FABP3		FOXR1	Y_RNA	TMEM37	PIK3C2B	Z85996.1
CHST3		KIRREL1	MYCL	NRSN2-AS1	NUAK2	CPNE5
PNPLA1		LINC01704	AL033527.2	SOX12	COL23A1	ST3GAL3
C6orf222		ELL2P1	DOCK5	IL17RA	CCDC83	SHMT1P1
RNU6-993P		CD1D	C12orf75	UBE3D	AP003128.1	FLT1P1
GNG7		AL138899.2		DOPEY1	SLC25A1P1	TRABD2A
ELOCP28		AL138899.1		ZNF572	PICALM	AC010087.1
ZDHHC3		VPS45		PARP10	UTS2B	RPL12P18
RPL12P44		PLEKHO1		SPATC1	CCDC50	AC022210.1
EXOSC7		TFEB		ADGRA2	AHNAK	TMSB10
CLEC3B		AL035588.1		PHF19	AP001363.1	AC022210.1
RNU5B-3P		AL035588.1		AGPAT2	AP001363.2	AC034229.1
HIP1R		PGC		AL354751.1	EEF1G	AC034229.6
VPS37B		AL365205.3		SYVN1	AP002990.1	AC034229.5
AC027290.1		FRS3		C2CD5	TUT1	AC034229.2
AC027290.2		UBAC2		ANKRD40	LINC01485	AC034229.3
ABCB9		GPR18		RAC2	CST9	AC034229.1
AL591846.2		GPR183		AC099329.3	CST3	AC034229.4
DYRK3		BARX1		HIGD1A	AL121894.2	ANKRD33B
SNORD112		BARX1-AS1		AC099329.1	AL121894.1	ANKRD33B-AS1
MAPKAPK2		DCTN4		ACKR2	CST4	AC106760.1
AL591846.1		SMIM3		ARL6IP5	AL161669.1	AC106760.2
UBE2D2		AC010441.1		TADA3	EXOC3L4	AC012629.4
AC010378.1		NCOR2		ARPC4	LINC00677	AC012629.3
AC113361.1		EFNA1		ARPC4-TTLL3	TNFAIP2	DAP
CXXC5		SLC50A1		KLC4	NDUFB4P11	SRSF3
CXXC5-AS1		DPM3		MRPL2	RPL21P12	MIR3925
AC008667.1		RNU7-150P		RAC1	AL078590.3	RNU1-88P
RNU6-236P		HMGN2P18		TMIGD3	FAM8A6P	PGGT1BP2
AC018462.2		KRTCAP2		ADORA3	AL078590.1	AL512662.2
B3GNT2		AL713999.1		NDUFS2	AL596188.1	BMS1P21
MIR5192		TRIM46		TSNAX-DISC1	LARS2	MBL1P
RN7SL51P		MUC1		DISC1	LARS2-AS1	SFTPD
snoU13		AC234582.1		IL10RA	LIMD1	SFTPD-AS1
AC020718.1		MIR92B		YPEL3	AC099539.1	AL512662.1
LINC02052		THBS3		PYCARD	SF3B5	ZNRF2P3
LINC02051		MTX1		PYCARD-AS1	AL031390.1	DPY19L2P5
CRYGS		AC234582.2		RAB37	MRPL42P3	AF130351.1
TBCCD1		GBAP1		ABHD1	STX11	SLC9A3-AS1
DNAJB11		MTX1P1		RUNX1	ADGRV1	SLC9A3
AC068631.1		GBA		BRI3	C19orf67	AC106772.2
AC068631.2		AL713999.1		SCMH1	SAMD1	MIR4456
CMIP		AC025181.1		AC093151.3	PRKACA	GALNT18
AC092139.3		MTMR12		SERGEF	AC022098.3	CSNK2A3
AC092139.1		RNU6-1079P		AC055860.1	ASF1B	AC023946.1
AC092139.4		AL163195.3		NDUFAF6	AC022098.1	CYP1A2
AC103855.3		RNASE11		AC068189.1	ADGRL1	CSK
AC103855.2		AL163195.2		AL139011.2	OR2V1	MIR4513
AC103855.4		RNASE12		PEX19	OR2V2	LMAN1L
PLXNA2		AL163195.1		C1orf229	LINC01841	AC091230.1
PRMT7		OR6S1		LPCAT4	LINC01842	CPLX3
SMPD3		Y_RNA		ERCC1	CCDC26	ULK3
AC099521.3		ZMIZ1-AS1		NANP	RGS3	MTFR1
AC099521.2		ZMIZ1		ZNF337-AS1	AL162727.2	PDE7A
AL161785.1		MAATS1		PPM1M	FOXP1	AC100812.1
C9orf106		NR1I2		SMIM20	USP10	NDUFAF4
AL353803.5		PHBP8		HTR1B	RCBTB2	RN7SL509P
LINC01503		GSK3B		RMI2	AL157813.1	KLHL32
RN7SL159P		CTD-3080P12.3		TNP2	LINC01077	PTK2B
AL353803.3		SLC6A19		AC009133.4	LINC00462	LINC01277
COL4A2		ACSL1		MAZ	KLF13	AL023581.2
COL4A2-AS1		AC084871.1		AC009133.2	TMEM105	AIG1
RAB20		MIR3945HG		AC009133.5	AC027601.3	AL023581.1
AC108681.1		MIR3945		2018-09-09	AC110285.6	TMEM55B
AC093627.5		LINC01093		ZNF429	AC110285.3	PNP
AC093627.4		ITPK1		BNIP3P41	AC110285.1	AL355075.3
AC093627.7		ITPK1-AS1		ZNF595	AC110285.5	RNASE10
AC093627.2		CRISPLD2		PCMTD1	AC110285.2	PTCD2P1
AC093627.1		AC025280.2		AC064807.1	BAHCC1	SETP1
AC093627.6		LINC02176		TEX48	AC110285.7	SLC38A1
KIAA1614		FER1L6		FOXD2	MIR4740	AC025031.3
AL162431.2		AC090753.1		FRAT2	KALRN	HDAC4
KIAA1614-AS1		NT5DC3		AL355490.1	AC011747.2	MIR4269
AL162431.3		AC012555.2		AC084859.1	LINC01814	ADAMTS15
AL162431.4		AC012555.1		RASSF10	AL732292.1	AP004371.1
AL162431.1		TTC41P		DEPDC4	AL732292.2	BAK1P2
STX6		ARID1A		SCYL2	TOMM20	KIRREL1
LINC01605		PIGV		AC010205.1	SNORA14B	LINC01704
AC124067.3		RN7SL165P		CHPT1	RBM34	ELL2P1
AC124067.4		ZDHHC18		SDS	ARID4B	CD1D
AC137579.2		SFN		MAP1LC3B2	AC098650.1	AL138899.2
AC137579.1		AL034380.1		RILPL1	RBMS3	AL138899.1
AC096644.1		GPN2		AC078778.2	RBMS3-AS2	GAPDHP72
AC096644.3		AC147651.2		NFE2	LINC02352	AL627443.1
AC096644.2		PDGFA		XPO4	AC012236.1	PDE7B
PRELID3BP1		HRAT92		SLC7A7	AC007608.3	AL138828.1
AC096644.1		PRKAR1B		RDH12	SNX20	AL138828.2
RNF11		AC147651.2		ZFAND6	NOD2	MTFR2
AL162430.2		AC147651.1		KIAA0513	AC007728.3	BCLAF1
TTC39A		AC017104.5		LINC02139	AC007728.2	ARMC9
TTC39A-AS1		RNU2-22P		TACO1	CYLD	AC018738.1
EPS15		LINC00471		LINC00908	hsa-mir-3181	MIR4777
LYST		NMUR1		AC008758.6	AC006974.2	DTX4
LDHAP2		AC104634.1		ZNF709	AC005229.2	MPEG1
RD3		RPL23AP26		AC008758.1	C7orf33	RN7SL42P
AC105275.1		TEX44		COLGALT1	PREX1	WARSP1
SEMA4D		LRIG1		AC005258.1	AL391646.1	SLC25A47P1
PA2G4P6		RNU4-67P		C19orf35	FOXO3	AP002358.1
AL590233.1		AC092451.1		RN7SL718P	BX323043.1	TBX15
ATPAF1		LMNTD1		CYP2S1	AL928921.2	TRERF1
NENFP1		AC092451.3		SIRT6	RNA5SP40	U3
TEX38		AC092451.2		SEMA6B	AL137793.2	ESCO2
EFCAB14-AS1		PLA2G2D		RRAS	ISCA1P2	PBK
EFCAB14		PLA2G2F		SCAF1	AL031316.1	AC104997.1
DIAPH3		Z98257.1		GALNT13	HSD11B1	CST9
SSH1		PLA2G2C		ATIC	ADORA2BP1	CST3
AC087893.1		UBXN10-AS1		CXCR2	TRAF3IP3	AL121894.2
MIR619		UBXN10		GPC1	C1orf74	AL121894.1
DAO		ADPGK		HAAO	RAB44	CST4
AC068286.1		ADPGK-AS1		VAMP8	Z85996.1	TNFRSF21
MYO9B		RMI2		PKIG	NIN	LRP3
AC020913.1		Y_RNA		UBE2V1	AL133485.1	AC008738.7
AC020913.3		AC009121.2		TMEM189-UBE2V1	snoU83B	SLC7A10
AC020913.2		AC009121.1		TRPM2	AL358334.1	AC008738.4
USE1		AC009121.1		HDHD5	ARHGAP10	AC008738.6
OCEL1		AC099489.1		HDHD5-AS1	AP000821.1	AC008738.3
NR2F6		AC099489.2		GHRL	AP001893.3	CEBPA
LINC01277		GRHL2		GHRLOS	AP001893.2	AC008738.1
AL023581.2		AP002469.1		SEC13	RPUSD4	AC008738.5
AIG1		AP002469.2		SYN2	ADGRL3	CEBPA-AS1
AL023581.1		UBASH3B		FGD5-AS1	AC020741.1	AC008738.2
MACF1		TLE4		NR2C2	PRKN	CASC11
BMP8A				ANKRD18DP	SMAD3	MYC
OXCT2P1				AC008695.1	AC138123.2	PVT1
AL365277.1				FNIP1	LINC02412	TEP1
PPIEL				AC005593.1	EIF4A1P3	RNA5SP382
PABPC4				PLK2	SNORA67	KLHL33
AL365277.2				AMD1	AL160271.1	AL355075.5
SNORA55				MIR3925	AC108120.2	OSGEP
AC087045.1				RUNX2	BIN2P2	AL355075.2
AC087045.2				AL096865.1	AC108120.1	APEX1
AC087045.3				ME1	PIPOX	KCNJ9
DSCAML1				LMBR1	SEZ6	IGSF8
AP000711.1				MRM2	AC024619.2	ATP1A2
LINC02352				NUDT1	AC024619.1	ATP1A4
AC012236.1				NIPSNAP2	AC024619.4	CASQ1
LAMC2				INTS10	FAR2	AL121987.2
NMNAT2				STX17-AS1	AC009318.4	AC087482.1
AL356981.1				STX17	AC009318.1	SMAD3
SOX13				NOTCH1	NLN	AC012568.1
AL592146.2				MIR4674	AL157884.1	TVP23A
ETNK2				NALT1	AL157884.1	AC133065.3
AL592146.1				PTCH1	ATP8B5P	AC133065.1
REN				AL161729.1	ZFAND6P1	CIITA
AL592114.2				EPHA2	ITPR1	DEXI
KISS1				AL451042.2	SMAP2	AC133065.6
GOLT1A				LDLRAP1	AL031985.4	AC133065.5
PLEKHA6				CLSPN	ZFP69B	AC133065.4
GGA3				CXCL12	AL031985.3	AC133065.2
MRPS7				HTR7	RN7SKP211	CLEC16A
MIF4GD				PTS	ACVR1B	AL583854.1
AC022211.2				MRPL17	RNU6-574P	MIR4713HG
SLC25A19				CEP83	GRASP	CYP19A1
GRB2				CEP83-AS1	NR4A1	AC020891.3
AC011933.1				TEX30	ARSG	AC020891.2
AC011933.1				DLEU7	AC007780.1	GLDN
AC011933.4				DLEU7-AS1	WIPI1	AC020891.4
PDCD1LG2				AL138995.1	MIR635	AC020891.1
AL162253.1				PELI2	LYN	PPP5D1
LILRB1				PLCB2	AC018607.1	AC011551.1
AC009892.1				NME3	SNORA1	AC093503.1
LILRB1-AS1				MRPS34	AC018607.1	GAPDHP38
LILRB4				EME2	AC092902.2	CALM3
VN1R105P				RABEP2	FAM86JP	RNU6-560P
AC245036.3				MCRIP2	ALG1L	AP003097.2
AC243962.1				AL022341.1	AC092903.1	AP003097.1
LILRP1				Z92544.1	ROPN1B	EED
AC245128.2				STUB1	SLC41A3	AC125238.2
AC098784.2				EVPLL	RNU6-1073P	AC125238.1
LILRP2				CYB561	AL358976.1	CD28
KIR3DL3				AC007780.1	DMRT1	ST3GAL3
AC245128.1				PRKAR1A	DMRT3	DPYSL2
LRRFIP2				HSBP1L1	C3orf18	AC015743.1
AC126118.1				CRLF1	HEMK1	U8
AC097359.1				C19orf60	AC096920.2	IRF2BP2
snoU13				ZNF527	CISH	AL160408.2
AC097359.3				LENG8-AS1	MAPKAPK3	LINC00184
AC097359.2				LENG8	RNU6-604P	AL160408.5
AC097359.1				CENPBD1P1	Y_RNA	AL160408.1
GOLGA4				AZU1	AC074257.1	AL160408.4
CD46				STEAP3	GALNTL5	AL160408.3
C1orf132				TMEFF2	IGF2R	AP001043.1
CD34				BRWD1	AIRN	LINC01700
TERT				BRWD1-AS1	RNU2-41P	AF064858.1
MIR4457				ODF3B	DPP10	AF064858.3
CLPTM1L				XPC	BIN3	AF064858.2
LINC01511				LSM3	AC105046.1	LINC00298
PKHD1				CX3CR1	EGR3	LINC00299
RN7SL580P				SCLT1	AC055854.1	MAML2
IER5				C4orf33	PEBP4	PPP3CC
LINC01732				TEC	TNS3	AC087854.1
AL358393.1				PDLIM7	AC093331.2	AC037459.2
Z95118.1				AC145098.1	ADA2	SORBS3
ARMC2				RUFY1	AC005300.1	AC037459.4
AL445189.1				SIRT5	AC005399.1	PDLIM2
FER1L6-AS2				SYPL1	FAM32BP	AC037459.1
ARF1P3				ZNF767P	CECR3	C8orf58
AC090921.1				ARHGEF10	ZNF473	SCARA5
LINC00540				CA13	AC010624.3	AL050338.2
PRKN				AC011773.3	AC010624.1	AL050338.1
AP002754.1				KIAA0368	AC010624.4	SIAE
RPLP0P2				C9orf64	AC010624.2	SPA17
AP002754.2				UPF3B	LPA	NRGN
DAGLA				AF241726.2	AL109933.2	AP000866.5
ADGRL4				LANCL3	AL109933.1	VSIG2
RAB11FIP1				MCL1	PLG	ESAM
AC130304.1				TSNAX-DISC1	MIA	AP000866.2
RN7SL709P				LINC00582	MIA-RAB4B	MSANTD2
GOT1L1				NDC1	RAB4B	AP000866.6
AC144573.1				RASGRP2	RAB4B-EGLN2	AP000866.3
PFKFB4				TXNL4B	EGLN2	AP000866.1
UCN2				HP	AC008537.1	AP000866.4
COL7A1				ARSG	CYP2T1P	FYB1
MIR711				SLC16A6	CYP2F2P	GOLGA5P1
UQCRC1				ATP5D	AC008537.2	LINC02456
OTUB2				SIAH2	AC008537.3	IGF1
DDX24				RFTN1	CYP2A6	AC010202.1
IFI27L1				AC105285.1	CYP2A7	GCN1
IFI27				GALNT7	PEX5L	MIR4498
IFI27L2				STOX2	PEX5L-AS2	AC004812.1
PPP4R4				LINC01184	FOS	RPLP0
AC010319.2				SLC12A2	DPPA5P4	PXN-AS1
AC010319.5				IQGAP2	LINC01220	PXN
NXNL1				CDK19	AC082651.4	AC004263.2
AC010319.1				SYNJ2	NUP50	AC004263.1
SLC27A1				MCPH1-AS1	AL008718.3	MAPK3
AC010618.3				AC090136.3	KIAA0930	CORO1A
PGLS				BHLHE22	MIR1249	AC012645.3
AC010618.2				AGPAT5	GLI3	BOLA2B
FAM129C				PLGRKT	LMAN2L	SLX1A
COLGALT1				FAM120AOS	CNNM4	SLX1A-SULT1A3
SERPINB2				FAM120A	MIR3127	SULT1A3
SERPINB10				DUSP23	AC092636.1	AC106782.1
AC009802.1				ARHGAP30	CNNM3	AC106782.7
HMSD				PTPN7	ANKRD23	AC106782.4
SERPINB8				AL356512.1	ANKRD39	TNR
AL450311.1				EFCAB2	AC093762.2	TNR-IT1
RPL5P26				SCCPDH	AC093762.1	AL136140.1
AC021218.1				DAB1	RNA5SP121	AL136140.2
SCARB1				OMA1	SNRPGP8	CDK19
RNU6-927P				NRL	AC073065.1	SNORA40
SAMD12				ZNF614	CRB1	RNU6-1115P
AC023590.1				CD209	AL136322.1	CNN2P9
ADAM28				CD164	DENND1B	Z84480.1
AC120193.1				AL359711.2	NORAD	CHD7
AC019254.1				AL049844.1	AL035420.3	AC113143.2
CHSY1				LTV1	AL035420.1	AC022182.1
AL590135.1				ATXN7L1	HMGB3P2	TBC1D9
BCORL1				CDHR3	AL035420.2	AC096733.2
ELF4				UPP1	EPB41L1	Y_RNA
AIFM1				GSR	snoU13	SLC6A3
NCK2				EIF4EBP1	AL121895.1	LPCAT1
AC010978.1				AC117834.1	U8	AC091849.2
SLC22A23				TRIQK	KIRREL1	NAV1
ADAM19				GNA14	LINC01704	AC092800.1
AC106801.1				PRKAB2	AC104024.2	IPO9-AS1
RNU6-390P				AC242426.3	MPRIP	MIR5191
AC008694.2				AC242426.4	MAB21L3	AL645504.1
SOX30				TMEM72-AS1	LINC01779	RNU6-501P
CRADD				AL353801.3	RNU2-14P	AC119677.1
RN7SL630P				RASSF4	SSSCA1	AL136972.1
AC012464.2				WARS	FAM89B	LINC00703
AC012464.1				WDR25	EHBP1L1	TTC33
GSE1				TSPOAP1	AP001362.1	AC099524.1
AC092127.2				TSPOAP1-AS1	KCNK7	PLCG2
AC092127.1				SPRED2	MAP3K11	ALOX5
PGPEP1				LOXL3	PCNX3	AL731567.1
GDF15				DOK1	MIR4690	TRAPPC9
MIR3189				Z84485.1	SIPA1	PTPRE
LRRC25				BRPF3	IFT27	MKI67
AC008397.1				SRF	PVALB	U3
SSBP4				SARS	Z82185.1	FO393415.3
ISYNA1				KLHL12	PRKCZ	FO393415.2
AC010335.1				BMP8B	AL590822.2	snoU13
AC010335.1				AL033527.3	PRKCZ-AS1	MARCKS
AC010335.2				AVIL	AL590822.2	LINC01268
AC010335.3				NARS	PIGL	AC009126.1
SYNJ2				PLEKHA8	MIR1288	ERAP2
SERAC1				PTK2	PDGFC	LNPEP
SLC45A4				TPM3	AC092608.3	AC008850.1
AC011676.3				DAZAP1	AC092608.2	AP000290.1
AC011676.4				DGKG	CCR3	LINC01548
LINC01300				C5orf51	CCR1	IFNAR2
AC100803.2				FKBP15	AC103810.4	AP000295.1
GPR20				AL450992.1	AC037487.4	IL10RB-AS1
AC138123.2				S100A11	AC103810.9	IL10RB
AC138123.1				HEYL	AC037487.1	SMAP2
AC138123.3				ZKSCAN2	AC037487.3	CD46
AC138123.1				AC008741.2	SLC16A6P1	CDCA4P4
NACAP3				UHRF2	AMZ2P1	C1orf132
LINC02412				RLF	GNA13	CD34
RN7SL636P				DGKH	AC129926.1	DOK2
COX6CP2				NDUFB1	AC026254.2	XPO7
AC011247.1				CPSF2	AC026254.1	RN7SL170P
LINC01883				RFX8	AC026254.3	PTMAP6
RPLP0P6				IKZF1	AC012445.1	AL133232.1
AL356356.1				BATF3	LINC01331	AL133232.1
ADAMTSL4				AL512328.1	AC015688.7	LYN
ADAMTSL4-AS1				CAPN9	AC015688.5	AC018607.1
RN7SL473P				CLIP1	AC015688.8	SNORA1
RN7SL600P				TPT1	LGALS9	AC018607.1
MCL1				AL138963.3	AC015688.4	KIF14
SNORA40				TPT1-AS1	AC015688.3	DDX59
ENSA				ZNF516	AC015688.6	AL445483.1
GOLPH3L				C18orf65	CPDP1	TMEM131
CDKL2				BBC3	AC015688.2	AL158064.1
G3BP2				AC096667.1	AC013470.2	AL158064.2
Y_RNA				ZNF804A	AC013470.3	EGF
ST3GAL3				ACTR8	TAS2R2P	RNU6-35P
AL451062.2				TRERF1	AC013470.1	ELOVL6
AL354702.2				PARP10	SPP1	TMCO1
RRAGC				GRINA	RNU1-36P	AL451074.5
AL139260.2				COPS5	PKD2	UCK2
AL139260.1				CSPP1	LINC02450	AL358115.1
MYCBP				ISCA1	FANCI	EIF4EBP1
AL139260.3				FOXJ3	POLG	AP006545.1
YBX1				AC096540.1	AC124068.2	AP006545.2
CLDN19				FRA10AC1	AC133637.1	ASH2L
P3H1				PLEKHA8P1	MIR9-3HG	AC084024.1
C1orf50				ANO6	MIR9-3	STAR
AC098484.3				USP8	EPHB1	AC084024.3
AC098484.1				ELAVL1	FCHO2	LSM1
TMEM269				RFWD2	Y_RNA	BAG4
PATL2				AL359265.3	TMEM171	RNU2-52P
Y_RNA				DENND1B	AC116345.3	TOP1
B2M				COG2	AC116345.2	TBC1D4
TRIM69				GLTP	AC116345.1	COMMD6
STX12				AC007834.1	TMEM174	UCHL3
AL020997.3				RASSF3	SLC36A1	AL137782.1
RNU6-1245P				MIR548C	RNA5SP197	HIVEP3
PPP1R8				FANCA	FAT2	NTM
SCARNA1				RAB37	AC011337.1	AL161626.1
AL109927.1				CD300LF	RCAN2	AL161626.1
AC073592.8				PHLPP1	AL359633.1	PRUNE2
AC073592.2				FCGRT	ARHGEF10L	FAM102B
AC073592.10				CD8A	AC010928.1	HENMT1
AC073592.4				ATP5E	AC113137.1	PRPF38B
CRYBG1				MRAS	CTBP2P3	FNDC7
Y_RNA				NCBP2	AC063976.3	AL591719.2
RNA5SP211				NCBP2-AS1	AC063976.4	STXBP3
AL109920.1				NCBP2-AS2	AP003041.2	LINC01478
Y_RNA				PFKFB4	APLP2	MLECP1
ZFAT				GBE1	AP003041.1	TG
ZFAT-AS1				NAT8L	AP003041.1	SLA
C16orf91				RNF145	ADCY9	ADAMTS12
AL032819.3				AC134043.1	AC005736.3	GALNT2
CCDC154				MGAT1	DAB2IP	FGFR1OP
AL032819.2				GRM8	SRP54-AS1	Z94721.2
CLCN7				EXT1	AL121603.1	CCR6
AL031600.3				DENND3	Y_RNA	IER5
AL031600.1				AC040970.1	IGBP1P1	LINC01732
AL031600.2				SLC25A37	INPP4A	RPSAP40
RPS3AP2				DPYSL2	AC021678.2	KCNQ4
PTX4				ANK1	RPL5P22	RN7SL326P
TELO2				SH2D3C	PNOC	TPRG1-AS1
IFT140				CTSL	WSB1	TPRG1
AL031705.1				TMSB4X	AC026254.4	AC009319.1
AL137793.1				DENND4B	CAMK4	AC114947.2
EXTL3				FRAT1	PPP2R3A	HMGCS1
INTS9				BRF1	AC072039.1	AC114947.1
INTS9-AS1				PACS2	AC072039.2	CCL28
AC040975.1				AC009093.10	PPCDC	CLASP1
AC148476.1				AC025279.1	AC113208.2	Y_RNA
AC079031.1				AC011511.2	SCARNA20	NIFK-AS1
AC079031.2				YIPF2	SLC12A1	RPL12P15
MUC8				TIMM29	AC023355.1	RCBTB2
FBRSL1				AC011498.4	Y_RNA	AL157813.1
LIF-AS1				LRG1	DUT	LINC01077
LIF				ZNF616	RBM47	LINC00462
AC004264.1				AC011468.2	CSTF3	FBXO45
OSM				PTPN4	CSTF3-AS1	LINC01063
AC004264.2				AGPS	Y_RNA	NRROS
CASTOR1				TTC30B	RAET1E-AS1	PIGX
AC004997.1				UMODL1	RAET1E	IFI16
TBC1D10A				PEX26	RAET1E-AS1	AL359753.1
XXYLT1				TUBA8	AL355312.1	AIM2
SYNJ2				AL118516.1	RAET1G	RAD1P2
SYNJ2-IT1				TBC1D22A	AL583835.2	AOAH
RP11-513I15.6				PIM3	ULBP2	AC007349.4
NUDT3				SAR1B	AL583835.1	AC007349.1
RPS10-NUDT3				SEC24A	ULBP1	AC007349.3
MRPL43				LTC4S	AL355497.1	AP002469.1
SEMA4G				MAD2L1BP	BTF3P10	AP002469.2
AL133215.1				PMPCB	KDM2A	UBASH3B
TWNK				DNAJB6	GRK2	DRAM2
LZTS2				VOPP1	ANKRD13D	EYA3
PDZD7				AC099681.1	SSH3	SPCS2P4
SFXN3				PMS2P4	UBASH3B	AL137792.2
AL133215.2				STAG3L4	GAS7	AL137792.1
KAZALD1				OC90	AC060766.2	RNU6-176P
MICAL3				AC100868.1	SLFN11	RNU7-29P
NCOR2				PLEC	AC060766.3	PTAFR
AL590391.1				TNFRSF10A	AC060766.6	SLC35F3
CD82				AC100861.1	AC060766.4	AL122008.3
AC010768.1				AC100861.2	AC060766.7	AL122008.1
AC010768.2				IMPA1	AC060766.5	FLJ27354
RPL34P22				C9orf172	AC060766.1	AC093423.2
AC104010.1				PHPT1	SLFN12	LRRC8C
RN7SKP225				SPCS2P4	SLFN13	AC093423.3
KRT8P11				GADD45A	ARID1B	AC093423.1
AC011500.1				RPARP-AS1	RASA3	RAD51B
RPS29P24				C10orf95	RASA3-IT1	RN7SL108P
RPS29P25				AMPD3	AC009729.1	TGFB2
RPS29P26				TNNI2	CMKLR1	TGFB2-OT1
LGALS13				RAD9A	GMPSP1	C1orf143
AC005176.2				AP003419.2	LINC00635	AC095057.2
AC005176.1				CLCF1	LINC00636	LINC02265
RPS29P30				CEND1	FARP1	CHRNA9
LGALS16				CKAP4	FARP1-AS1	SAMHD1
LGALS17A				AC079174.1	STK24	RBL1
AK3				AC079174.2	UBE2V1	SNRPD2P2
ECM1P1				MSI1	TMEM189-UBE2V1	AL445524.1
AL353151.1				AC003982.1	RCN2	TSNAX
RCL1				CAMKK2	RN7SL278P	TSNAX-DISC1
KLF4P1				SLC6A12	KRT8P23	MFSD2A
GNPTAB				CRIP1	PSTPIP1	AL663070.1
RNA5SP369				AL928654.4	AC090181.1	RTN4IP1
RNU6-1183P				CIDEB	SPIDR	RNU6-527P
HSPE1P4				LTB4R2	AC024451.2	QRSL1
DRAM1				ZNF598	AC024451.4	RPL21P65
CXCR5				NPW	AC024451.1	ROPN1L
AP004609.1				AC135050.2	C1orf50	LINC01513
BCL9L				VKORC1	AC098484.3	RPL30P7
MIR4492				AC135050.7	AC098484.1	AC092336.1
UPK2				TSR1	TMEM269	LINC02212
RN7SL688P				SGSM2	SVBP	LINC02213
Y_RNA				RNF152	ERMAP	AC112200.2
FOXR1				KDSR	AL512353.1	AC112200.1
LINC02290				AC036176.1	RNF223	CREG1
Y_RNA				TSHZ3	ISG15	AL031733.1
PSMB7P1				AC025809.1	AL645608.4	AL031733.2
GTF2IP22				WDR87	AL645608.2	RCSD1
OR11G1P				SIPA1L3	AGRN	AHNAK
AL163152.1				PLAUR	AL645608.6	AP001363.1
OR11G2				INSR	AL390719.1	AP001363.2
OR11H5P				AC092573.2	AL645608.9	EEF1G
AL356019.1				CDCA7	SLC38A6	AP002990.1
OR11H6				CEBPZ	TMEM27	TUT1
OR11H7				NDUFAF7	CA5BP1	MTA2
OR11H4				PUS10	CA5B	EML3
AL139412.1				PEX13	SNORA7	AP001458.1
MEF2D				KIF16B	MTA3	FLT1
Y_RNA				AL049794.1	OXER1	AL139005.1
AL365181.1				TGM6	HAAO	PHTF1
IQGAP3				ZNF217	FTOP1	RSBN1
snoU13				ALG1L	AC098824.1	AL137856.1
MIR4291				KLHL24	SOAT1	PTPN22
AL442224.1				EIF4G1	RN7SL374P	RN7SKP226
KIRREL1				UBE2E2-AS1	AXDND1	AC100818.1
LINC01704				UBE2E2	SPSB4	DOCK10
ELL2P1				ALS2CL	AC108727.2	AC008691.1
CD1D				NOCT	ARHGAP25	IL12B
AL138899.2				AC093602.1	GSTM5	RNU4ATAC2P
AL138899.1				C4orf51	AL158847.1	AC096577.1
RNU6-242P				LGI2	GSTM3	AC004069.2
AC093609.1				THOC3	EPS8L3	SNORA31
HIVEP3				FOXF2	NDUFA5P10	PSMC1P12
HNRNPFP1				AC072061.1	IBA57	AL138752.2
PIEZO1				CDK13	OBSCN-AS1	SHB
AC138028.2				MIR2052HG	OBSCN	C8orf44-SGK3
AC138028.5				MED8	AL353593.1	SGK3
AC138028.1				SZT2	AL353593.2	PTTG3P
CDT1				SLC25A45	FIP1L1	AC022182.1
APRT				EHD4	AC058822.1	AC022182.3
GALNS				PLA2G4E-AS1	LNX1	AC022182.2
ATG5				GPT2	LNX1-AS1	KHDRBS2
VPS45				ROGDI	NPM2	FAM107B
PLEKHO1				RSAD1	snoU13	AL158168.1
CBX5				2018-09-11	FGF17	RNA5SP302
RN7SL390P				FOXP2	MAPKAPK5-AS1	HFE2
AC078778.1				AC073626.1	AC003029.1	TXNIP
AC078778.2				SLC30A1	MAPKAPK5	POLR3GL
HNRNPA1				OLA1	AC003029.1	AC243547.3
NFE2				CMTR1	NIM1K	ANKRD34A
COPZ1				F3	AC106800.3	AC243547.2
RNU6-950P				AGBL2	AC106800.1	LIX1L-AS1
MIR148B				RCBTB2	AC114947.2	LIX1L
RN7SL744P				AL157813.1	HMGCS1	AC025857.1
AC079313.2				PARN	SLPI	OR7E158P
AC079313.1				BFAR	MATN4	OR7E161P
RARA				HERPUD1	RBPJL	ITGB2
RARA-AS1				C2orf42	SDC4	ITGB2-AS1
AC080112.4				CEP41	RTN2	AL844908.2
AC080112.2				TNFRSF10D	PPM1N	LINC01547
GJD3				RFX1	VASP	AL844908.1
AC080112.1				LRRC1	OPA3	FAM207A
RNA5SP441				FBXW5	TNIP1	AP001505.2
AC080112.3				C8G	ANXA6	VWA3B
TOP2A				FLI1	AC105001.2	NFYC
Y_RNA				SENCR	PINX1	MIR30E
SRGAP2				C7orf49	SNORD112	MIR30C1
IKBKE				EBAG9	AC011008.1	CCR3
C1orf147				FAM214B	AC011008.2	UQCRC2P1
AC244034.2				TAGLN2	UGGT1	CCR2
RASSF5				PHLDB1	DYNLT3P2	AC098613.1
AC244034.1				TBX6	AC017079.1	CCR5
AC244034.3				NSUN2	AC017079.2	GNA11
TFEB				SRD5A1	HS6ST1	AC005262.2
AL035588.1				AIG1	AC006978.2	KF456478.1
AL035588.1				PPP1R3B	LINC01176	AC005262.1
PGC				AC022784.3	NOD1	GNA15
AL365205.3				NANS	AC006027.1	AC005264.1
FRS3				HIST2H2BE	AL157777.1	S1PR4
TSPAN16				HIST2H2AC	AL157777.2	NCLN
AC011472.2				CITED2	Y_RNA	SAMD12
RAB3D				OARD1	GPBP1	AC023590.1
AC011472.3				NFYA	WNK2	LINC00905
TMEM205				DBNL	AC022274.1	SNX33P1
CCDC159				AC027031.1	ARRB1	AC004790.1
PLPPR2				AC027031.2	MIR326	OR1AB1P
AC024575.1				ZBTB26	RPS3	LINC01855
SWSAP1				THBS3	AC013565.2	TPM4
UBAC2				MTX1	AC013565.1	AC008894.3
GPR18				NADK	AC013565.3	AC008894.1
GPR183				AL445248.1	ABHD2	RAB8A
NEK6				TMEM39B	RNU7-195P	AC008894.2
AL162724.2				C1orf216	ANK3	HSH2D
AL162724.1				AP001527.2	AL592430.1	CIB3
BARX1				YAP1	Y_RNA	GFRA2
BARX1-AS1				SPI1	AC011462.1	AL359644.1
EPB41L1				PITPNM1	BCKDHA	GGTA1P
AL121895.1				PDE2A	SLC22A5	RN7SL187P
AL121895.1				LIN7A	C5orf56	HMGB1P37
AL121895.2				ACSS3	AC116366.3	AL357936.1
AAR2				ITM2B	AC116366.2	SEPHS2P1
AL392086.1				ABCD4	BX470209.1	ARAP1
SCTR				VRTN	BX470209.2	STARD10
AC013275.1				PDE8A	AC112187.2	Y_RNA
AC124068.2				AC008105.3	AC112187.1	MIR4692
AC133637.1				FMNL1	PDE2A	ATG16L2
MIR9-3HG				AMZ2P1	MIR139	FCHSD2
MIR9-3				SECTM1	RNU7-105P	PLCL2
PRR18				IL4I1	AP003065.1	FAM49B
SFT2D1				GNAI2	CETP	RNU7-181P
HNRNPA1P49				OTUD4	HDAC4	MIR5194
MPC1				TRIM41	GRTP1-AS1	ASAP1
AL022069.1				IPCEF1	ADPRHL1	ZC3H18
DCTN4				SFT2D1	DCUN1D2	IL17C
SMIM3				TMEM14A	PLPBP	CYBA
AC010441.1				JRK	ADGRA2	MVD
NLN				PSCA	BRF2	CMSS1
NCOR2				AL138752.2	RAB11FIP1	FILIP1L
RIN3				DCAF10	AC130304.1	AKT3
AL590233.1				CROCCP2	KAT5	AL662889.1
HIVEP3				AL137798.3	RNASEH2C	FAM110B
AC018742.1				MST1P2	KRT8P26	AC027698.1
AC011752.1				ZC3H11A	AP001266.2	RPL26P26
NUTF2P8				ZBED6	AP5B1	RPS27AP11
EFNA1				SNRPE	AP001266.1	AL357519.2
SLC50A1				KCTD3	OVOL1	LINC02541
DPM3				NEGR1	OVOL1-AS1	AL357519.1
RNU7-150P				UROS	AP001266.1	RXRA
HMGN2P18				BCCIP	CFL1	MIR4669
KRTCAP2				ESAM	AC091980.1	RFT1
AL713999.1				AP000866.2	RN7SL339P	PRKCD
TRIM46				HPS5	RPSAP71	AC097015.1
MUC1				GTF2H1	SNORA70	TKT
AC234582.1				STAT6	RPL10P8	HPRT1
MIR92B				LRP1	MIR3912	AC004383.1
THBS3				RNASEH2B-AS1	NPM1	MIR450B
MTX1				RNASEH2B	NSD1	MIR450A1
AC234582.2				C14orf2	AC146507.2	MIR450A2
GBAP1				TDRD9	PRMT1P1	MIR542
MTX1P1				KATNBL1	MADD	MIR503HG
GBA				AC109460.1	AC090582.1	LINC01825
AL713999.1				SPNS1	MYBPC3	LINC01827
RFT1				AC109460.3	SPI1	SLC39A10
PRKCD				TAF1C	AC090559.1	AHCYP5
AC097015.1				DDX5	AC090559.2	TNFSF9
TSPAN18				CEP95	MIR4487	AC010503.3
TP53I11				NOTUM	SLC39A13	CLIC4P2
LINC01033				CRLF1	AP003469.2	Y_RNA
RPL37P25				C19orf60	AP003469.1	CD70
ARSG				GPR35	RN7SKP249	RPL7P50
SLC16A6				ALCAM	AP003469.3	NOTCH1
LINC01862				PDCD10	AP003469.4	MIR4673
AC243312.1				SERPINI1	ZNF706	AL592301.1
AC243312.2				SETD2	MIR5702	MIR4674
ACTL9				KIF9-AS1	SULF2	NALT1
TMEM179				POC1A	NF1	U3
AL583722.3				SFT2D1	AC134669.1	LINC01451
LINC02280				MPC1	TMEM242	NSL1
MIR4710				AL022069.1	snoU13	TATDN3
AL583722.1				KCNH2	LDHAL6FP	AC104333.3
INF2				SNX8	AL390955.2	SPATA45
AL583722.4				EIF3B	TPCN1	AL023584.1
AC025181.1				AP002851.1	AC089999.3	HIVEP2
MTMR12				TOP1MT	KANK1	MGAT4A
RNU6-1079P				CPQ	FAM83F	AC109826.1
IL6R				WDR45	Z83847.1	RNU4-84P
SHE				UTY	TNRC6B	KIAA1211L
AL162591.3				FCRLB	ELF2	AC024909.1
TDRD10				ZMIZ1-AS1	RN7SL311P	AC024909.2
ZC3HAV1				ZMIZ1	Y_RNA	DUSP6
TTC26				RLN3	RNU6-506P	AC024909.3
CDC42SE2				ALS2	RNU6-1074P	AC010201.2
TRMT12				TRIM7	AL512785.2	AC010201.1
RNF139-AS1				AC008443.4	C1orf226
RNF139				FRAT1	SPATA46
TATDN1				C11orf21	SH2D1B
AC090198.1				TSPAN32	SLAMF6P1
AL118508.3				RAD9A	NAV1
RNA5SP478				EIF3J-AS1	AC092800.1
AL118508.2				EIF3J	IPO9-AS1
AL118508.1				VEZF1	PTK2B
ZCCHC24				AC015813.7	GSS
AL133481.1				AC016876.2	MYH7B
CA5A				CD68	MIR499A
AC127455.1				THNSL2	TRPC4AP
BANP				AL021453.1	RNU6-407P
AL163195.3				SREBF2	UBASH3B
RNASE11				CAMK2D	FAM174B
AL163195.2				AL162591.1	ASB9P1
RNASE12				IL6R	AC106028.2
AL163195.1				MFSD2A	AC106028.4
OR6S1				AKIRIN1	AC106028.5
Y_RNA				AL133215.2	SLC1A3
SLC24A4				KAZALD1	AC008957.2
ZMIZ1-AS1				ATL3	AC008957.1
ZMIZ1				DRAM1	AC008957.3
MYCL				OASL	CD300LB
AL033527.2				FAIM2	CD300C
MAATS1				MLF2	CTSB
NR1I2				LAG3	AC025857.2
PHBP8				ZMYM5	AC055854.1
GSK3B				AL355001.2	PEBP4
AL157371.2				AL157911.1	CDK7P1
LINC02537				PCNX4	GALNT5
AL157371.1				RBL2	RN7SKP281
CAP1				FBXO31	TRNP1
CTD-3080P12.3				MAP1LC3B	FAM46B
SLC6A19				PIK3R5	AP1S3
TSNAX-DISC1				AC002091.2	WDFY1
DISC1				AC002091.1	OSTC
LINC01841				PDE4A	RNU6-431P
LINC01842				TPM4	AC090099.1
ADGRE5				AC008894.3	SAA4
AC008569.1				AC011462.1	SAA2-SAA4
DDX39A				TMEM91	SAA2
ACSL1				EPS8L1	RNA5SP333
AC084871.1				ALKBH7	ST13P5
MIR3945HG				INSR	SAA1
MIR3945				FASTKD1	RNA5SP334
LINC01093				RNASEH1	RPL12P23
ITPK1				RNASEH1-AS1	AL109910.1
ITPK1-AS1				ASB3	AL109910.2
CRISPLD2				GPR75-ASB3	LINC01624
AC025280.2				ERLEC1	DDX6
LINC02176				DOK5	AP004609.3
DUSP10				RUNX1	AP004609.2
LINC01655				SENP2	SETP16
GEMIN2P2				SLC25A20	Y_RNA
TRAK1				FAM86DP	NUCB1
AC093414.1				LINC02018	NUCB1-AS1
AL353597.3				STX18	AC026803.1
MDGA1				IGFBP7	DHDH
AP001893.3				IGFBP7-AS1	BAX
AP001893.2				AC025171.1	AC026803.2
RPUSD4				AC025171.3	FTL
AP001893.1				POR	GYS1
FAM118B				STYXL1	RUVBL2
RNU4-86P				MDH2	LHB
CAP1				FAM86B1	AC008687.4
PPT1				AC145124.1	CCDC27
AGBL1				ADAM28	SMIM1
AC016987.2				CD274	LRRC47
AC016987.1				IPPK	RN7SL574P
ROS1				AMMECR1	AL365330.1
AL132671.2				RTL9	CEP104
RAP1BP3				LONRF3	DFFB
AL132671.1				TEX28	NT5DC4
LINC02135				TKTL1	CKAP2L
LINC00917				SKIL	AC091705.1
AC092327.2				P2RY2	AC091705.2
CCR3				TIMM13	SRPK2
CCR1				LMNB2	RWDD4P1
HDAC4				HTR1B	AC004884.2
MIR2467				NAXE	RNU6-1322P
AC062017.1				BHLHE41	LINC01531
UQCC2				SSPN	RN7SL491P
IP6K3				AC022509.3	AC002511.2
LEMD2				TPD52	AC002511.1
MLN				SLC16A1	FFAR2
RASAL2-AS1				SLC16A1-AS1	KRTDAP
RASAL2				S100A2	CUX1
DOCK2				MAPKAPK2	AC005096.1
FAM196B				AL592166.1	PIK3C2A
FER1L6				RPS8	AC126389.1
AC090753.1				SNORD55	AC107956.2
DDIT4				SNORD46	NUCB2
DDIT4-AS1				AL133352.1	SRSF1P1
DNAJB12				NDUFB8	KIAA0141
MICU1				HIF1AN	PCDH12
AC099670.1				NPFFR1	AC005740.4
LINC01349				PRDM10	RNF14
AC099670.2				LINC00167	AC005740.3
CLSTN1				RAD9A	GNPDA1
AL357140.3				POLD4	FAM124B
CTNNBIP1				AP003419.2	LINC00843
AL357140.1				AP003419.3	AGAP6
SYT2				AF129075.2	FAM21EP
EIF4H				USP16	SLC9A3P3
MIR590				PPID	WASHC2A
LAT2				MEGF10	AC009093.3
RFC2				SLC45A4	RRN3P2
RNU6-1070P				AC011676.5	AC009093.9
FOXN3				BOP1	AC009093.8
AL357093.2				HSF1	ALOX5
AL357093.1				HINT2	MRC2
AL356805.1				TMEM8B	Y_RNA
GRK5				GBA	AC080038.3
NT5DC3				SMG7	RNU6-446P
AC012555.2				NCF2	AC005821.1
AC012555.1				PKP2	2018-03-10
TTC41P				ARID2	AC108120.3
ARID1A				TUBA1A	MAP2K2
PIGV				TUBA1C	DPF3
RN7SL165P				CD63	FAM220A
ZDHHC18				AC009779.2	RPSAP73
SFN				SLC25A30	RAC1
AL034380.1				SLC25A30-AS1	AL359715.5
GPN2				ACTN1	AL359715.2
RPS20P10				ACTN1-AS1	AL359715.3
PPP1R12B				ACYP1	RPSAP72
SYT2				ZC2HC1C	CEP85
AC104463.2				CSK	AL355877.2
AC104463.1				IMP3	SH3BGRL3
AC147651.2				SNX33	UBXN11
PDGFA				CDR2L	NUMA1
HRAT92				MBD3	AP002490.1
PRKAR1B				AC005943.1	RNU6-292P
AC147651.2				FAM129C	MIR3165
AC147651.1				SCAMP4	AP002490.1
PRKCH				ADAT3	LRTOMT
TNFSF8				AC020922.4	LAMTOR1
STEAP1B				KMT5C	snoU13
AC002480.2				AC020922.1	ANAPC15
AC002480.1				ZNF561	FOLR3
AC002480.3				ZNF561-AS1	PTK2B
AC002480.4				RHBDD1	LINC01169
FLT1P1				SP100	SMAD6
PLEC				KANSL3	AC013564.1
MIR661				PHACTR3	MIR4425
PARP10				KIAA1524	AL050344.1
GRINA				DZIP3	RN7SL381P
C17orf98				ARIH2OS	GINS2
RPL23				ARIH2	C16orf74
SNORA21				C4orf46	AC018695.6
SNORA21				ETFDH	MED4
AC110749.1				KIAA0232	POLR2KP2
LASP1				RCHY1	MGST1
AC006441.1				THAP6	LMO3
AC006441.3				SFXN1	AC007552.2
LINC00672				RPL37	VAV1
FBXO47				EPHA1	ANKRD24
UMPS				EPHA1-AS1	EBI3
MIR544B				R3HCC1	AC005578.1
AC022336.1				KIF13B	CCDC94
ITGB5				NANS	SHD
ITGB5-AS1				C9orf66	TMIGD2
AC022336.3				DOCK8	LINC00501
GPR6				AL512343.2	ASS1P7
AC017104.5				H3F3A	AC117465.1
RNU2-22P				MTF2	EIF3M
LINC00471				AC026250.1	HNRNPA3P9
NMUR1				SBF2-AS1	CCDC73
AC104634.1				SAAL1	RLF
RPL23AP26				HIGD1AP5	RNU6-1237P
TEX44				ABHD8	ATP10A
AC021079.1				MRPL34	RNA5SP390
GABRG2				MKL1	P2RX7
ACTR3C				MYBL1	Z98941.1
LRRC61				PABPC1	FXYD4
ZBED6CL				DUSP10	HNRNPF
RARRES2				FAM159A	U3
AC005586.2				NAV2	AL450326.1
AC068295.1				AC009549.1	TWIST2
CTNNA1				AC007192.2	LINC01940
LRRTM2				PIK3R2	AC114788.1
SIL1				ARID3A	RPAP3
ARHGEF10L				CASD1	AC004241.1
LRIG1				SHARPIN	ENDOU
EVL				MAF1	AC004241.5
AL157912.1				ELF4	AC004241.2
MIR151B				ATP1A1	RAPGEF3
MIR342				AL136376.1	SLC48A1
LINC01132				AL031316.1	AC004241.4
AL360294.1				AL020996.2	HDAC7
TMPRSS7				AL020996.1	AC004466.1
C3orf52				MTFR1L	AC004466.3
MIR567				WDR78	NR5A2
GCSAM				MIER1	AC096633.1
AC128688.2				WDR55	AC096633.1
SLC9C1				AC010359.1	LPP
TNIP2				ERBIN	TBC1D5
SH3BP2				SZRD1	AC132807.1
ADD1				ATP13A2	SYT2
WISP1				FAM213B	AC104463.2
WISP1-OT1				AP002373.1	AC104463.1
NDRG1				REXO2	ATP8B4
GDNF-AS1				SCFD1	SYNPR
GDNF				TARSL2	SYNPR-AS1
LINC02117				LRRC49	RNA5SP134
KCP				THAP10	SULF2
AC025594.1				SH2B1	AL109615.3
AC025594.1				AC133550.2	C6orf223
IRF5				AC005332.1	AL109615.1
AC025594.3				AMZ2	HMGXB3
TNPO3				LYL1	CSF1R
RN7SL306P				PLIN3	RPL7P1
AL161640.1				NR1H2	Y_RNA
U8				DSN1	PDGFRB
IRF2BP2				FAM19A5	NCAM2
AL160408.2				ACSL1	LINC01016
LINC00184				ARAP2	AL138889.2
AL160408.5				AC104078.1	AL138889.1
AL160408.1				KLF3-AS1	AC117401.1
AL160408.4				KLF3	PRKAR1B
RPL23AP61				NUDT9	AC147651.3
RP11-481A12.2				AP1S1	ITPR2
MSMB				SNX8	AC023051.2
NCOA4				XPA	DPYD
TSPAN14				KRT18P13	DPYD-AS1
AC021028.1				SYK	PLEKHA8P1
SH2D4B				PUDPP1	AC009248.1
TPD52L3				DENND4B	TEAD1
CDH23				UPK2	AC013549.2
C10orf105				TMEM136	AC013549.3
VSIR				ZDHHC13	LINC02541
PSAP				UBC	AL357519.1
KAT7				MIR5188	NCK2
AC015795.1				PCED1B	AC010978.1
AC027801.5				PCED1B-AS1	TBXAS1
TAC4				ZMYM2	HIP1
AC027801.1				RSL24D1	RN7SL642P
AC027801.2				PLAGL2	AC004491.1
RAB44				POFUT1	LINC02456
Z85996.1				SNHG17	IGF1
CPNE5				SNORA71B	AC010202.1
TMCC1				TRAPPC10	KMO
TMCC1-AS1				DDHD2	OPN3
AC083906.3				LURAP1L-AS1	CHML
RNU4-67P				LURAP1L	WDR64
AC092451.1				SNX2	LINC01548
LMNTD1				PRLR	TRMT1
AC092451.3				LEFTY1	NACC1
AC092451.2				AL117348.2	AC005546.1
MAST2				COX20	AC011446.1
PIK3R3				KCNQ4	STX10
AL358075.4				LASP1	IER2
AL358075.1				ZBTB46	AC011446.2
SEC11A				LFNG	RPL12P42
AC115102.1				CFP	GUCY2EP
ZNF592				ELF1	AP003119.1
AC012291.1				WBP4	TSKU
NTSR1				H2AFY	AP003119.2
AL357033.2				AC026691.1	AP003119.3
LINC00659				DHFR	ST3GAL3
MRGBP				MSH3	CLIP2
OGFR-AS1				KDM4A	ZBTB1
OGFR				UHRF1BP1	AL049869.3
COL9A3				TMEM183A	AL049869.4
PLA2G2D				CD55	HSPA2
PLA2G2F				HLX-AS1	PPP1R36
Z98257.1				HLX	AL049869.2
PLA2G2C				ZNF672	AL049869.1
UBXN10-AS1				PUM1	ST3GAL1
UBXN10				LAMP1	AC103706.2
RBBP8				ARPP19	AC103706.3
RN7SL745P				ITGAL	AC012409.2
Y_RNA				ATP6V0A1	NR2F2-AS1
LINC01262				MAFG	LINC02157
AF250324.2				AC145207.8	AC016251.1
ADPGK				ECSIT	AC016251.1
ADPGK-AS1				GADD45B	AC016251.2
ZFPM2				NFKBID	NR2F2
AC012564.1				AD000864.1	MIR1469
SLC38A10				HCST	AC127383.1
LINC00482				TMEM150B	FBXO48
TMEM105				MYO1F	APLF
AC027601.3				PLXNB2	ERBB4
AC110285.6				HGFAC	ISCA1P1
AC110285.3				PDS5A	ARRDC5
AC110285.1				PHAX	UHRF1
DEF6				LRP12	MIR4747
PPARD				KCNAB2	AC084262.2
TEX41				NFRKB	AC084262.3
AC023128.1				HAVCR2	DUSP4
AC008738.6				MED7	AC084262.1
AC008738.3				ITK	AC008752.1
CEBPA				C15orf39	FBXL12
AC008738.1				AC097641.1	SNORA70
AC008738.5				COG1	RPL10P15
CEBPA-AS1				AC009313.1	AC008752.1
AC008738.2				TANK	RN7SL94P
RPS3AP50				RTFDC1	UBL5
IGFBP5				RUNX1	AC008752.2
AC007563.2				ITPR1	PIN1
AC007563.3				EGOT	AC008752.3
CCND1				AC097376.2	OLFM2
ORAOV1				RAB33B	AL590392.1
FGF19				SIX1	ECE1
RN7SKP55				MBP	TBC1D31
RNU6-947P				TIFAB	HMGB1P19
AL356512.1				AC022092.1	FAM83A
EFCAB2				NPPB	U3
AL391832.1				SMAP2	AC068228.2
AL391832.2				ATP6V0B	AC068228.3
AC006369.1				SLC35D1	FAM83A-AS1
CDC42EP3				STX5	LINC02230
RMI2				C11orf95	AC099522.1
Y_RNA				AC027682.4	FOXP4-AS1
AC009121.2				AC027682.1	ATP2B1
AC009121.1				CTCF	ATP2B1-AS1
AC009121.1				RSAD1	RNA5SP365
AC099489.1				AC020916.1	MRPL2P1
AC099489.2				C2CD4C	RNU6-148P
APCDD1				NR1H2	FAM58BP
NAPG				NAPSA	FAAP20
ADGRV1				PHACTR3	AL590822.1
RNU6-470P				FP565260.2	AL590822.1
MIR2117HG				C21orf33	SKI
RNU6-406P				FP565260.6	SEMA4B
RNU6-971P				EIF3D	RN7SL346P
AC087650.1				IQCB1	C7orf50
DHX8				EAF2	ZFAND2A
TRIT1				PLCL2	AC091729.3
Y_RNA				MAD2L1	PTGER3
GRHL2				AC108866.1	AL592301.1
AP002469.1				ANXA5	MIR4674
AP002469.2				CPSF1	NALT1
UBASH3B				AC233992.3	AC007349.4
AL355353.1				GLUL	AC007349.1
AL355353.1				ATP6V1B2	HIF3A
CD2AP				MAD2L2	RNU6-924P
DOCK5				DRAXIN	AC007193.2
AC116049.2				SCMH1	PPP5C
AC096721.1				CFL1	LINC01565
TLE4				SNX32	MBP
MIR100HG				SLC38A1	SLC22A16
AC104123.1				AGAP2	RN7SL617P
C12orf75				AGAP2-AS1	AC002464.1
				SCNN1A	GNA14
				LTBR	RNU6-1303P
				NR2C1	BRWD1P1
				AEN	PDPN
				PRR14	RNA5SP41
				PLEKHG4	AL359771.1
				UBALD2	CAMK2D
				HES7	RN7SL564P
				RPL18A	FABP7
				TNFSF14	SMPDL3A
				MCFD2	IL10RA
				TTC7A	TMPRSS4-AS1
				STT3B	AFG3L2
				ARRDC3	RNU7-129P
				ARRDC3-AS1	PRELID3A
				CEBPD	AP001029.1
				AC131011.1	AP001029.1
				SAT1	AP001029.2
				SMC1A	SPIRE1
				RIBC1	AP001029.3
				TAF9B	AC243964.2
				SCMH1	CEACAM19
				MAP1B	CEACAM16
				ENC1	snoZ6
				HEXB	BCL3
				SLC22A15	SNORA70
				ZNF496	AC092066.1
				AC023509.1	KCNMA1
				PCBP2	KCNMA1-AS1
				JUP	KCNK5
				HSPA9	ACSL1
				EXD3	AC084871.1
				NOXA1	MIR3945HG
				STX16	MIR3945
				SH3TC1	MB
				ARL10	ACTR5
				NOP16	RN7SKP173
				HIGD2A	PPP1R16B
				COPS5	MGLL
				CSPP1	FCHO1
				AL138752.2	B3GNT3
				EXOSC3	TIE1
				DCAF10	MPL
				CD1D	AL139289.2
				ALKBH2	CDC20
				GPR132	ELOVL1
				DPH6	MRPL36
				DPH6-AS1	NDUFS6
				MCRIP2	LINC00484
				PER2	AL158071.3
				MCFD2	LINC00484
				TTC7A	AL158071.1
				KCNE1	SMG7
				CRYBB1	NCF2
				CDV3	ARPC5
				LAP3	POTEKP
				TMEM173	AC093838.1
				GM2A	LINC01087
				AC009126.1	GRAMD4P8
				LNPEP	C2orf27A
				IFRD1	AC104653.2
				HOXA13	AC104653.1
				HOTTIP	snoU13
				RNF19A	AC110769.2
				SCRT1	ACTR3
				CAAP1	BMPR1APS2
				AC007192.1	SERPINH1
				IFI30	AP001922.5
				FCMR	MAP6
				ZNF551	AP001922.6
				AC003006.1	AC013448.1
				AL109804.1	AC013448.2
				AP5S1	MYEOV
				MXD3	IFITM9P
				SHPRH	IQSEC1
				SYPL1	AC007193.1
				AF117829.1	AC007193.3
				RIPK2	CCDC8
				MYEOV	PNMA8C
				SLFN11	LINC01121
				RAB4B-EGLN2	AC093833.1
				LIX1-AS1	GNAQ
				RIOK2	NUP214
				ABL2	AL157938.1
				AL513315.1	FAM78A
				IL10	PLPP7
				KHDRBS1	AL109809.1
				ATG16L2	AL121760.1
				PDZD2	EGF
				ZNF37A	RNU6-35P
				AL117339.5	UBE2D2
				CHRDL2	Y_RNA
				AC007950.2	AC010378.1
				USP3	THADA
				RPS2	RN7SKP55
				AC005363.1	RNU6-947P
				RNF151	AL356512.1
				ENGASE	AC007907.1
				FFAR2	LINC02169
				LAIR1	IRX3
				HIBCH	AC018553.2
				INPP1	AC018553.1
				AC058822.1	RUNX1
				CHIC2	PIP5K1B
				SYK	RNU6-820P
				TPR	DOK2
				C1orf27	PHACTR3
				CLSPN	AL121908.1
				MIER1	AC022441.3
				AC010997.3	BABAM2
				ZNF503	AC093690.1
				ZNF503-AS2	RPL23AP34
				SERPING1	RPS14P7
				TMC5	TRIM72
				AC130456.4	PYDC1
				CETP	ITGAM
				MCRIP1	RNU7-199P
				PPP1R27	AC114488.2
				AC007785.1	COL16A1
				IGFL3	ADGRB2
				ZNF83	AL132822.1
				NFE2L2	MIR646HG
				HDAC4	ARL5C
				AC062017.1	AC004408.2
				ACSS1	AC004408.1
				RUNX1	CACNB1
				ADPRH	MRPL49P1
				NCK1-AS1	FAM159B
				NCK1	AC007100.1
				NKIRAS1	AC007179.2
				RPL15	RNU6-508P
				QRFPR	RNA5SP94
				AC009570.1	NT5DC3
				RUFY3	AC012555.2
				C4orf36	AC012555.1
				AFF1	TTC41P
				GHR	LINC00649
				CNPY3	AP000569.1
				HMGN3	EBF3
				HMGN3-AS1	AL354950.2
				OGDH	MIR4297
				PVT1	AL354950.1
				INTS6L-AS1	MIR7-3HG
				AC002368.1	MIR7-3
				AFF2	AC005523.1
				AFF2	FEM1A
				C10orf76	AC005523.2
				RPEL1	TICAM1
				TMEM63A	AC027319.1
				MDM2	TRIM2
				P4HA2	L3MBTL3
				SLC22A4	CCDC190
				TADA1	AL392003.2
				AL031316.1	ZNF131
				MEIG1	AC106800.4
				NXF1	H2AFY
				SIPA1	AC026691.1
				BICDL1	DCANP1
				AAAS	LAMA2
				AC078778.2	BMPR1APS1
				NFE2	NKAIN1
				COPZ1	CECR7
				DDIT3	AC006946.2
				MBD6	AC006946.3
				SNUPN	IL17RA
				AC105020.3	AC006946.1
				RFFL	TMEM121B
				AC004223.3	LINC01664
				FZD2	HDHD5
				CUEDC1	AC018696.5
				ELANE	AC018696.6
				AC007744.1	AC018696.7
				AC007743.1	AC233266.1
				CCDC85A	AC242852.1
				SERP1	AC244015.1
				EIF2A	AC233266.2
				FLJ38576	AC242852.2
				AC110771.1	AC244015.2
				CYP4V2	FP700111.2
				GMPR	AC116050.2
				UBE2J1	AC006453.4
				MYO1G	AC116050.1
				PON2	AC006453.2
				AL356481.1	LINC01226
				SPTAN1	RP11-439L8.3
				CDK18	AC114488.1
				ZDHHC5	AC068138.1
				MRPS31	AC002985.1
				IRF2BPL	DDX49
				AC007686.3	HOMER3
				PLCB2	AC002985.2
				ANKRD63	RN7SL70P
				NDUFS7	SUGP2
				AC008771.1	RNF44
				FAM151B	CDHR2
				KMT2E-AS1	RN7SL684P
				KMT2E	Y_RNA
				LINC00265	GPRIN1
				DEDD	SNCB
				LBR	MIR4281
				NFYC-AS1	AC244021.1
				NFYC	AL592494.1
				ZC3H7A	AL592494.2
				AGPS	AL592494.3
				TTC30B	EMBP1
				MIR4442	C2CD5
				TMEM53	LRRC34P1
				C1orf228	PIWIL4
				CHI3L1	AP000943.3
				ITGAL	GIMAP1-GIMAP5
				ATP6V1E2	GIMAP5
				RHOQ	GIMAP3P
				NADK	BET1P1
				TSNAX-DISC1	TMEM176B
				KCTD12	TMEM176A
				AC000403.1	RNA5SP258
				KRI1	GSE1
				CDKN2D	AC133540.1
				ETV5	OSCP1
				DGKG	MRPS15
				MGAT4B	CSF3R
				UBE3C	CUEDC1
				HDAC11-AS1	AC015845.1
				HDAC11	C19orf47
				TNFRSF14-AS1	Y_RNA
				TNFRSF14	Y_RNA
				CCDC92	PLD3
				AC068790.6	AC118344.2
				ZNF664	HIPK4
				RFLNA	PRX
				AC068790.8	AL138720.1
				CCDC122	RNLS
				AL512506.1	AC013480.1
				LACC1	PKDCC
				ATP2A1	LINC00271
				ATP2A1-AS1	AC087499.6
				IFNGR2	AC087499.7
				CASR	AC087499.3
				TMEM158	RNFT1P3
				SQSTM1	Y_RNA
				AC010655.4	ZNF496
				HILPDA	FAF1
				AC010655.2	BEAN1
				DDHD2	BEAN1-AS1
				PLPP5	AC010542.3
				IRF2BP2	AC132186.1
				AL160408.2	TK2
				C10orf99	AC010542.2
				RPS6KL1	AC010542.4
				ISG20	CKLF
				SREBF1	CKLF-CMTM1
				LGALS9C	AC010542.5
				ANKRD24	CMTM1
				SIGLEC6	LINC00229
				ZBTB45	ANP32BP2
				RALB	PRR5
				ABCG1	PRR5-ARHGAP8
				RNA5SP492	LINC00923
				PEX5L	TRIR
				CTDSPL	ASNA1
				TMIE	BEST2
				TNNC1	HOOK2
				NISCH	AC018761.3
				RNF4	MIR5684
				NQO2	JUNB
				AL133351.4	PRDX2
				CDC73	AC018761.2
				WNT11	RNASEH2A
				AC008124.1	AC020934.3
				INTS6	CALB1
				INTS6-AS1	LINC01091
				RPS4XP16	AC093767.1
				C16orf54	ARHGEF10
				AC009133.3	KBTBD11-OT1
				LYL1	AC019257.1
				C5orf56	KBTBD11
				AC116366.3	AC019257.2
				ZNF76	AL450469.2
				NFKB2	AL450469.1
				PDCD4-AS1	AL357033.1
				PDCD4	SLCO4A1
				RAP1GAP2	AL357033.4
				AC142472.1	AL357033.3
				HEXIM1	SLCO4A1-AS1
				DNAI2	LINC00686
				NEDD4L	THBS4
				ARRDC5	CTD-2201I18.1
				UHRF1	SERINC5
				RDH14	AC010260.1
				NT5C1B-RDH14	AC116351.2
				MIR155HG	AC116351.2
				REEP5	NKD2
				NEIL2	AC122719.1
				UBAP1	AC122719.2
				SRPK3	AC116351.1
				NAGK	AC116351.1
				AC007881.3	LINC01038
				PNISR	CD55
				AL513550.1	AL391597.1
				AL355472.1	AL391597.2
				COA6	CR2
				NR3C1	ATP5A1
				SKA3	HAUS1
				MRPL57	RNU6-1278P
				OLIG3	C18orf25
				HSP90AB1	HSD17B3
				WDR60	AL160269.1
				ECH1	HSD17B3-AS1
				AC008982.1	RNU6-1160P
				HSPBAP1	KRT8P1
				DIRC2	TSPO
				SOAT1	TTLL12
				AL160314.2	NFATC1
				OXA1L	AC018445.2
				DCAF11	AC018445.1
				RMI2	RNF175
				SOCS1	AC020703.1
				NLRX1	SFRP2
				AC107884.1	ZXDA
				PPFIBP2	MYCLP2
				VPS29	AL023755.1
				AC002350.2	AL022100.2
				RAD9B	QRSL1P1
				SCAF11	DIO2
				ITGB7	DIO2-AS1
				GCGR	NDUFB7
				MIR27A	CLEC17A
				MIR23A	RN7SL337P
				SAMHD1	RN7SL842P
				FIGNL1	ADGRE3
				NCOA6	AC022149.1
				TP53INP2	AC022149.2
				IFNGR1	HNRNPUL1
				CDH23	RN7SL34P
				AC011489.1	TGFB1
				GEMIN7	CCDC97
				MARK4	MSI2
				PCGF1	LINC00862
				MFAP3L	AC097065.2
				KLC4	AC097065.1
				MRPL2	AC104461.1
				ST3GAL1	ZNF281
				AC099518.4	TULP4
				COQ7	RN7SL173P
				RND3	CACYBPP3
				UBE2V1	DHRS4L1
				TMEM189-UBE2V1	CARMIL3
				MUC1	CPNE6
				AC234582.1	NRL
				MIR92B	PCK2
				LGALS12	DCAF11
				SART1	AL136295.3
				AC008115.1	FITM1
				APOLD1	PSME1
				HDDC3	EMC9
				UNC45A	AL136295.2
				TK2	ZNF536
				CKLF	AC011504.1
				CKLF-CMTM1	ZBTB45
				PRR29-AS1	RN7SL525P
				PRR29	TRIM28
				FKBP8	CHMP2A
				AC010643.1	UBE2M
				CCDC155	MZF1-AS1
				CXCR2	MZF1
				FAM228B	CENPBD1P1
				TP53I3	AC016629.1
				AC131160.1	AC016629.2
				PARL	AC016629.3
				RPSAP31	MTSS1
				MIR4448	CC2D2A
				SEC24B-AS1	AC116651.1
				SEC24B	AC104532.1
				NDUFS4	AC104532.2
				EPM2A	CAPS
				AL023806.1	RANBP3
				PCOLCE-AS1	AC011444.1
				PCOLCE	AC104417.1
				CUX1	AC104417.1
				ZNF746	PVT1
				AOAH	RNU1-106P
				BAIAP2L1	AC103705.1
				AL161908.1	RNU4-25P
				LMX1B	MIR1207
				ANGEL1	HLX-AS1
				TRPC3	HLX
				TATDN1	AL031283.1
				NDUFB9	EFHD2
				CD244	CTRC
				MMP17	CELA2A
				CFP	CELA2B
				MSL2	TEX41
				EIF4EBP1	AC023128.1
				ERI3	MAP3K8
				SUPT5H	HNRNPA1P32
				TTYH3	AL590068.1
				DPY19L4	RNU6-919P
				P2RY6	SLC9A8
				SH2B3	RNU7-72P
				SIRT2	AL162615.1
				NFKBIB	PPCDC
				CLDN12	CLDN22
				AC006153.1	CLDN24
				FXN	snoU13
				VHL	AC093844.1
				DDIT4	RN7SL679P
				ATG4D	Y_RNA
				HYAL3	AL627313.1
				NAT6	snoU13
				HYAL1	AL627082.1
				PPP1R9A	USP48
				KAT6A	AL590103.1
				SLAMF1	ZMYM4
				AC025154.2	RNY5P1
				AQP5	KIAA0319L
				DNAJA2	AC079384.1
				AC018845.3	RN7SKP242
				ZC3H18	AL137847.3
				PRKD2	AL137847.1
				AC063977.6	ROBO2
				SIGLEC17P	VDAC1P7
				PRTN3	UBBP1
				RTN4	LINC02486
				SLPI	AC023424.2
				ARFRP1	COL23A1
				ZGPAT	AC093331.1
				AL121845.3	AC009435.1
				CCR3	LINC02233
				CCR1	AC021074.3
				MGAM	PAQR9
				CLEC5A	AC021074.2
				NKX3-1	PAQR9-AS1
				TUSC1	U2SURP
				ANKRD22	AC026304.1
				GLIPR1	SCOC
				WHAMM	SNORD112
				FKBP8	SCOC-AS1
				ZNF91	GALNT2
				C19orf54	KLHL26
				SNRPA	CRTC1
				AP000311.1	GRIA1
				CRYZL1	RN7SL177P
				ITSN1	AC015987.1
				CPEB2-AS1	MTPN
				CPEB2	AC015987.2
				RNF4	LUZP6
				MTHFD2L	RNU6-223P
				AC093677.2	HPCAL1
				NHP2	ODC1
				HIVEP1	SNORA80B
				HIST1H1E	AC007249.2
				TRPS1	AC007249.1
				ARHGAP4	NDUFS7
				AC025171.1	AC005329.3
				ZNF131	AC005329.1
				PARP10	GAMT
				SPATC1	DAZAP1
				MAPK13	EIF3K
				HPCAL4	ACTN4
				PPIE	DTNBP1
				PYCARD	AC093627.1
				PYCARD-AS1	AC093627.6
				CES1	AC006369.2
				CEP89	GAB2
				FAAP24	LMAN1
				PPIH	AC016229.2
				C14orf37	CCBE1
				ACTR10	KCNQ3
				AC011511.5	HIVEP3
				ICAM4	ELL
				TSSK6	AC010335.2
				NDUFA13	AC010335.3
				AC011448.1	AC005387.1
				CCAR2	FKBP8
				GPATCH3	AC005387.2
				NUDC	RUNX1
				C3orf58	CHRNA6
				CDA	DSCAML1
				SYTL1	AP001554.1
				PHLDA2	ADCY7
				FLYWCH2	BRD7
				TRIM65	PLUT
				AC087289.2	RNU6-73P
				PRMT1	GNB5
				CMTM7	AC023906.4
				ERAP1	Y_RNA
				AFG1L	AP002989.1
				MED30	AP000289.1
				LPAR1	LENG1
				PRR13	TMC4
				LINC01619	MBOAT7
				BTG1	TSEN34
				AC025164.2	CTD-3093M3.1
				FCGRT	AC245052.1
				SYS1-DBNDD2	RPS9
				TP53TG5	AC245052.2
				ATG5	LILRB3
				PHC2	AC245052.7
				AL513327.2	USP2-AS1
				DNA2	AC073342.2
				SMPD1	TAS2R40
				SLC16A3	AC073342.3
				EPN1	GSTK1
				SFTPB	AC073342.1
				KMT2A	TMEM139
				TMEM86A	CASP2
				AC093249.6	RN7SL535P
				SRCAP	SPATA22
				ITGA4	ASPA
				RALGDS	TRPV3
				KCNK2	TRPV1
				LINC01270	AC027796.5
				MTMR14	AC027796.3
				HSP90AB1	STK10
				ABRACL	EFCAB9
				MAN1B1-AS1	UBTD2
				MAN1B1	PCDH15
				RMDN3	AC016822.1
				SPATS2L	ADRA1A
				PM20D2	AC091675.1
				TCTEX1D4	S100A16
				MYCBP2	S100A14
				SUSD6	S100A13
				UNC45A	AL162258.1
				AC068831.2	S100A1
				MEIOB	AL162258.2
				ZNF843	CHTOP
				ABHD14B	LINC01230
				ABHD14A-ACY1	DMRT2
				ACY1	AC103855.3
				ANAPC4	AC103855.2
				CNPY3	AC103855.4
				CFAP206	AC103855.1
				AL049697.1	MAP3K4
				HBP1	AFAP1
				SLC34A3	AC097381.1
				PCNA	ABLIM2
				CDS2	MIR95
				DOK2	AC097381.3
				SMAP2	AC104088.1
				HES5	BID
				GSE1	MIR3198-1
				SERTAD1	LINC00528
				AC010271.2	MICAL3
				TRMT10A	AC016026.1
				MTTP	EPHB6
				CDKN2AIP	TRPV6
				AC109322.1	AC245427.2
				EXOSC4	TRPV5
				FAM69A	C7orf34
				C11orf24	AC005165.1
				NAP1L1	SMG9
				EPRS	KCNN4
				NLRP3	AC115522.1
				C10orf25	LYPD5
				ZNF22	ZNF648
				SIK3	AL355482.1
				AP000936.1	TEX41
				ATG16L2	FLJ31356
				AC138150.1	FOSL2
				HEXIM2	AC104695.3
				ZNF180	HSF5
				PLEC	AC023992.1
				C6orf203	SETP3
				TXNDC11	MTMR4
				AC007613.1	SEPT4-AS1
				ZNF768	2018-09-04
				AC002310.5	C17orf47
				AC002310.6	TEX14
				RASA2	AC021755.1
				IPCEF1	BUB1B
				MAP3K21	AC105021.1
				YIPF1	GARSP1
				DIO1	RNU6-1249P
				NREP	C19orf57
				RPA3	CC2D1A
				UMAD1	PODNL1
				AC007161.3	AL356131.1
				ADCK1	AL356131.1
				ADGRG5	ATG101
				AC011511.2	AC025259.1
				ICAM1	OR7E47P
				DNM2	OR7E47P
				MIR638	AC078864.1
				MAN1A1	AC078864.1
				CCND3	AC078864.2
				TAF8	LINC00592
				ZC3HAV1	KRT80
				MFSD3	ARHGEF3
				PTGS1	TCP11L2
				AL162424.1	POLR3B
				SEH1L	MRGBP
				FBXO9	OGFR-AS1
				PIP5K1B	OGFR
				FAM122A	COL9A3
				SIRPB2	TCFL5
				MLKL	DPH3P1
[truncated: 15,110 more rows]

## Sheet: VSEPSE_ImmuneSys
# GREAT version 3.0.0: VSE genes enriched in positive regulation of immune system process	Species assembly: hg19	Association rule: Basal+extension: 5000 bp upstream, 1000 bp downstream, 1000000 bp max extension, curated regulatory domains included
BCL6	1_SRR4828897_peak_6537_lociStitched (-144455), 1_SRR4828897_peak_6536_lociStitched (-66148)									PSE only	common	VSE only
CARD11	2_SRR4828897_peak_8221_lociStitched (+87969)									33	12	29
CCR1	2_SRR4828897_peak_6141_lociStitched (+15573), 4_SRR4828897_peak_6139_lociStitched (+113222)									ADORA3	CCR1	BCL6
CD14	5_SRR4828897_peak_7391_lociStitched (+30064)									AIM2	CD1D	CARD11
CD1D	2_SRR4828897_peak_716_lociStitched (-29754)									B2M	CD46	CD14
CD38	1_SRR4828897_peak_6664_lociStitched (-24077)									CCR2	EDN2	CD38
CD46	4_SRR4828897_peak_945_lociStitched (+85109)									CD274	IL6R	FOXF1
EDN2	7_SRR4828897_peak_332_lociStitched (-255175), 1_SRR4828897_peak_331_lociStitched (-199437)									CD28	LCP2	GPR183
FOXF1	5_SRR4828897_peak_3560_lociStitched (-537487), 1_SRR4828897_peak_3564_lociStitched (-169376)									CDKN1A	LYST	GRB2
GPR183	2_SRR4828897_peak_2598_lociStitched (+26527)									CORO1A	MR1	IKZF1
GRB2	5_SRR4828897_peak_3898_lociStitched (+100497)									CSK	PDCD1LG2	IL33
IKZF1	3_SRR4828897_peak_8368_lociStitched (-40634)									CTSB	PLCG2	IL6
IL33	1_SRR4828897_peak_9316_lociStitched (+115393)									CTSK	PRDM1	IL6ST
IL6	1_SRR4828897_peak_8271_lociStitched (-110632)									CTSS	PRKCD	IL8
IL6R	4_SRR4828897_peak_672_lociStitched (+78528)									DUSP6		ITPR2
IL6ST	1_SRR4828897_peak_7128_lociStitched (-675014)									ELMO1		LAT2
IL8	4_SRR4828897_peak_6769_lociStitched (+28231)									FAM105B		LGMN
ITPR2	2_SRR4828897_peak_2047_lociStitched (+534305)									FYB		MAP3K1
LAT2	1_SRR4828897_peak_8401_lociStitched (+8367)									HLX		MAPKAPK2
LCP2	7_SRR4828897_peak_7492_lociStitched (+5014)									IFI16		NCK2
LGMN	4_SRR4828897_peak_2851_lociStitched (+46317), 4_SRR4828897_peak_2845_lociStitched (+97703)									IGF1		NFKBIA
LYST	9_SRR4828897_peak_1130_lociStitched (-85469), 1_SRR4828897_peak_1129_lociStitched (+112531)									IL12B		PLA2G7
MAP3K1	1_SRR4828897_peak_7128_lociStitched (-145566)									ITGB2		PRKCH
MAPKAPK2	1_SRR4828897_peak_930_lociStitched (-4937)									LYN		PRKCQ
MR1	3_SRR4828897_peak_823_lociStitched (+102283)									MAPK3		SHH
NCK2	2_SRR4828897_peak_5029_lociStitched (+124738)									MYO10		THEMIS2
NFKBIA	7_SRR4828897_peak_2682_lociStitched (+60083)									PNP		TNFRSF14
PDCD1LG2	1_SRR4828897_peak_9315_lociStitched (+47829)									PTK2B		TNIP2
PLA2G7	1_SRR4828897_peak_7789_lociStitched (+45379)									RICTOR		VCAM1
PLCG2	5_SRR4828897_peak_3512_lociStitched (-303421)									SYK		VEGFA
PRDM1	1_SRR4828897_peak_7927_lociStitched (+77937)									TAB2		ZC3HAV1
PRKCD	4_SRR4828897_peak_6206_lociStitched (+4482)									TGFB2
PRKCH	1_SRR4828897_peak_2724_lociStitched (+92142)									THBS4
PRKCQ	1_SRR4828897_peak_1203_lociStitched (-347516)									TLR5
SHH	1_SRR4828897_peak_8615_lociStitched (-139519)									VAV3
THEMIS2	2_SRR4828897_peak_179_lociStitched (-8658), 2_SRR4828897_peak_182_lociStitched (+13713)
TNFRSF14	1_SRR4828897_peak_18_lociStitched (+5565)
TNIP2	5_SRR4828897_peak_6617_lociStitched (-37922)
VCAM1	1_SRR4828897_peak_541_lociStitched (-88468)
VEGFA	2_SRR4828897_peak_7754_lociStitched (+67947), 1_SRR4828897_peak_7764_lociStitched (+263871)
ZC3HAV1	1_SRR4828897_peak_8559_lociStitched (-8627)
# GREAT version 3.0.0: PSE genes enriched in positive regulation of immune system process	Species assembly: hg19	Association rule: Basal+extension: 5000 bp upstream, 1000 bp downstream, 1000000 bp max extension, curated regulatory domains included
ADORA3	8_SRR4450165_peak_2167_lociStitched (+10140)
AIM2	3_SRR4450165_peak_2816_lociStitched (+14876)
B2M	3_SRR4450165_peak_13654_lociStitched (+10682)
CCR1	5_SRR4450165_peak_25627_lociStitched (+108008)
CCR2	6_SRR4450165_peak_25641_lociStitched (-43806)
CD1D	6_SRR4450165_peak_2782_lociStitched (-23773)
CD274	9_SRR4450165_peak_41502_lociStitched (+21038)
CD28	5_SRR4450165_peak_22161_lociStitched (-57677)
CD46	10_SRR4450165_peak_3946_lociStitched (+75931)
CDKN1A	2_SRR4450165_peak_33658_lociStitched (-54606), 5_SRR4450165_peak_33666_lociStitched (+13608)
CORO1A	1_SRR4450165_peak_15100_lociStitched (-16985)
CSK	4_SRR4450165_peak_14242_lociStitched (+1846)
CTSB	6_SRR4450165_peak_38608_lociStitched (-17920), 1_SRR4450165_peak_38604_lociStitched (+9347)
CTSK	5_SRR4450165_peak_2531_lociStitched (+30514)
CTSS	5_SRR4450165_peak_2531_lociStitched (-11852)
DUSP6	5_SRR4450165_peak_10314_lociStitched (+11219)
EDN2	2_SRR4450165_peak_881_lociStitched (-322524), 13_SRR4450165_peak_871_lociStitched (-261742), 3_SRR4450165_peak_863_lociStitched (-204524)
ELMO1	5_SRR4450165_peak_36943_lociStitched (+706064)
FAM105B	13_SRR4450165_peak_30525_lociStitched (-87925)
FYB	4_SRR4450165_peak_30966_lociStitched (+1552), 4_SRR4450165_peak_30963_lociStitched (+80161)
HLX	3_SRR4450165_peak_4162_lociStitched (+1734), 7_SRR4450165_peak_4176_lociStitched (+295636)
IFI16	3_SRR4450165_peak_2816_lociStitched (+52133)
IGF1	4_SRR4450165_peak_10531_lociStitched (-25128)
IL12B	2_SRR4450165_peak_32818_lociStitched (-30086)
IL6R	4_SRR4450165_peak_2639_lociStitched (-8512)
ITGB2	6_SRR4450165_peak_24199_lociStitched (+11614)
LCP2	10_SRR4450165_peak_32958_lociStitched (+12508)
LYN	3_SRR4450165_peak_39493_lociStitched (+12392)
LYST	9_SRR4450165_peak_4619_lociStitched (-83481)
MAPK3	1_SRR4450165_peak_15100_lociStitched (-43143)
MR1	5_SRR4450165_peak_3370_lociStitched (+96250)
MYO10	2_SRR4450165_peak_30571_lociStitched (-178096)
PDCD1LG2	9_SRR4450165_peak_41502_lociStitched (-39007)
PLCG2	9_SRR4450165_peak_15651_lociStitched (-291583), 10_SRR4450165_peak_15676_lociStitched (+37601)
PNP	5_SRR4450165_peak_12238_lociStitched (+21384)
PRDM1	10_SRR4450165_peak_34846_lociStitched (-277391), 9_SRR4450165_peak_34856_lociStitched (-190586)
PRKCD	5_SRR4450165_peak_25807_lociStitched (+8802)
PTK2B	3_SRR4450165_peak_38919_lociStitched (+15054), 7_SRR4450165_peak_38925_lociStitched (+59490)
RICTOR	4_SRR4450165_peak_30966_lociStitched (-194697), 4_SRR4450165_peak_30963_lociStitched (-116088)
SYK	5_SRR4450165_peak_42374_lociStitched (+5635)
TAB2	10_SRR4450165_peak_35886_lociStitched (-68800)
TGFB2	4_SRR4450165_peak_4103_lociStitched (+119255)
THBS4	4_SRR4450165_peak_31624_lociStitched (+94225)
TLR5	4_SRR4450165_peak_4236_lociStitched (-45007)
VAV3	7_SRR4450165_peak_2071_lociStitched (-93460)

## Sheet: VSE1.bed
chromosome	stitched enhancer start	stitched enhancer end	stitched enhancer ID	rank by RANKING_BAM signal
chr20	23314317	23315794	1_SRR4828897_peak_5442_lociStitched	1
chr2	9400522	9401668	1_SRR4828897_peak_4674_lociStitched	6
chr6	44002029	44002601	1_SRR4828897_peak_7764_lociStitched	11
chr11	119238165	119239751	1_SRR4828897_peak_1905_lociStitched	16
chr10	43483933	43484806	1_SRR4828897_peak_1261_lociStitched	36
chr4	70884749	70885462	1_SRR4828897_peak_6765_lociStitched	39
chr18	75929438	75929838	1_SRR4828897_peak_4138_lociStitched	41
chr1	2492832	2493907	1_SRR4828897_peak_18_lociStitched	43
chr3	76582751	76587456	2_SRR4828897_peak_6259_lociStitched	46
chr22	42359565	42360252	1_SRR4828897_peak_5908_lociStitched	52
chr3	26348491	26349075	1_SRR4828897_peak_6068_lociStitched	57
chr7	39740572	39741122	1_SRR4828897_peak_8315_lociStitched	60
chr11	73966878	73967859	1_SRR4828897_peak_1788_lociStitched	63
chr6	121721710	121722212	1_SRR4828897_peak_7981_lociStitched	67
chr5	169966016	169966557	1_SRR4828897_peak_7503_lociStitched	69
chr13	111609619	111610474	1_SRR4828897_peak_2623_lociStitched	72
chr22	50752865	50753606	1_SRR4828897_peak_5969_lociStitched	74
chr2	9920143	9920855	1_SRR4828897_peak_4682_lociStitched	75
chr6	46657298	46658102	1_SRR4828897_peak_7789_lociStitched	77
chr8	27157006	27157736	1_SRR4828897_peak_8763_lociStitched	78
chr6	162453674	162454240	1_SRR4828897_peak_8137_lociStitched	87
chr1	43031417	43032151	1_SRR4828897_peak_352_lociStitched	88
chr2	9782316	9783118	1_SRR4828897_peak_4677_lociStitched	90
chr4	3081450	3087219	2_SRR4828897_peak_6622_lociStitched	94
chr4	15755375	15756272	1_SRR4828897_peak_6664_lociStitched	98
chr2	111717609	111718094	1_SRR4828897_peak_5040_lociStitched	105
chr8	129263385	129263890	1_SRR4828897_peak_9133_lociStitched	107
chr5	75333531	75334328	1_SRR4828897_peak_7182_lociStitched	108
chr1	202721907	202722400	1_SRR4828897_peak_889_lociStitched	112
chr16	30065966	30066663	1_SRR4828897_peak_3364_lociStitched	118
chr10	73698340	73698898	1_SRR4828897_peak_1340_lociStitched	120
chr3	45025615	45026207	1_SRR4828897_peak_6125_lociStitched	123
chr12	123371939	123373848	1_SRR4828897_peak_2382_lociStitched	124
chr1	206853124	206853766	1_SRR4828897_peak_930_lociStitched	125
chr2	62442857	62444161	1_SRR4828897_peak_4874_lociStitched	127
chr2	199770667	199771087	1_SRR4828897_peak_5214_lociStitched	128
chr11	45540265	45541028	1_SRR4828897_peak_1634_lociStitched	131
chr16	68436195	68436794	1_SRR4828897_peak_3480_lociStitched	133
chr1	51768994	51769941	1_SRR4828897_peak_419_lociStitched	142
chr1	235917455	235917923	1_SRR4828897_peak_1129_lociStitched	143
chr1	211688466	211689210	1_SRR4828897_peak_966_lociStitched	144
chr1	47153116	47153902	1_SRR4828897_peak_406_lociStitched	146
chr2	15003409	15004203	1_SRR4828897_peak_4709_lociStitched	149
chr6	143386023	143386548	1_SRR4828897_peak_8045_lociStitched	151
chr1	39995751	39996427	1_SRR4828897_peak_250_lociStitched	152
chr11	117467830	117468367	1_SRR4828897_peak_1879_lociStitched	154
chr1	183248998	183249735	1_SRR4828897_peak_836_lociStitched	156
chr9	5558111	5558687	1_SRR4828897_peak_9315_lociStitched	159
chr6	51861193	51862133	1_SRR4828897_peak_7803_lociStitched	164
chr8	125207625	125208744	1_SRR4828897_peak_9107_lociStitched	167
chr20	23205958	23206625	1_SRR4828897_peak_5440_lociStitched	168
chr6	161828499	161828989	1_SRR4828897_peak_8134_lociStitched	170
chr14	94564691	94565292	1_SRR4828897_peak_2859_lociStitched	175
chr7	155744174	155744798	1_SRR4828897_peak_8615_lociStitched	179
chr12	125336530	125337517	1_SRR4828897_peak_2416_lociStitched	180
chr8	24104592	24104973	1_SRR4828897_peak_8740_lociStitched	182
chr1	239188409	239188906	1_SRR4828897_peak_1143_lociStitched	184
chr1	39281525	39282224	1_SRR4828897_peak_244_lociStitched	200
chr6	106895875	106896742	1_SRR4828897_peak_7929_lociStitched	205
chr3	194760677	194761153	1_SRR4828897_peak_6571_lociStitched	213
chr10	102788364	102788835	1_SRR4828897_peak_1434_lociStitched	216
chr9	102064765	102065271	1_SRR4828897_peak_9545_lociStitched	221
chr19	40120344	40120736	1_SRR4828897_peak_4474_lociStitched	222
chr14	66606585	66607226	1_SRR4828897_peak_2736_lociStitched	226
chr14	20667157	20667524	1_SRR4828897_peak_2635_lociStitched	227
chr9	96622777	96623318	1_SRR4828897_peak_9517_lociStitched	229
chr2	226924778	226925360	1_SRR4828897_peak_5287_lociStitched	230
chr1	42501159	42501974	1_SRR4828897_peak_346_lociStitched	233
chr16	88837297	88837818	1_SRR4828897_peak_3584_lociStitched	234
chr6	106611827	106612437	1_SRR4828897_peak_7927_lociStitched	235
chr12	54698023	54698474	1_SRR4828897_peak_2138_lociStitched	237
chr17	38528821	38529336	1_SRR4828897_peak_3718_lociStitched	238
chr10	6969536	6970021	1_SRR4828897_peak_1203_lociStitched	247
chr2	120240484	120241072	1_SRR4828897_peak_5070_lociStitched	248
chr6	166747150	166747561	1_SRR4828897_peak_8152_lociStitched	250
chr5	65121803	65122321	1_SRR4828897_peak_7150_lociStitched	252
chr2	21628160	21629047	1_SRR4828897_peak_4726_lociStitched	257
chr1	230645301	230645834	1_SRR4828897_peak_1069_lociStitched	262
chr7	138802839	138803202	1_SRR4828897_peak_8559_lociStitched	268
chr8	125488448	125489037	1_SRR4828897_peak_9109_lociStitched	271
chr16	87981385	87982316	1_SRR4828897_peak_3575_lociStitched	274
chr1	40373039	40373490	1_SRR4828897_peak_265_lociStitched	278
chr1	40508801	40509362	1_SRR4828897_peak_278_lociStitched	281
chr3	42053969	42054657	1_SRR4828897_peak_6115_lociStitched	289
chr6	117717423	117718003	1_SRR4828897_peak_7972_lociStitched	294
chr2	240287120	240288106	1_SRR4828897_peak_5363_lociStitched	298
chr1	178088308	178089162	1_SRR4828897_peak_803_lociStitched	300
chr1	101096542	101097154	1_SRR4828897_peak_541_lociStitched	304
chr1	202667493	202668125	1_SRR4828897_peak_888_lociStitched	306
chr14	89824080	89824547	1_SRR4828897_peak_2823_lociStitched	308
chr14	61880242	61880912	1_SRR4828897_peak_2724_lociStitched	315
chr9	117720422	117720771	1_SRR4828897_peak_9611_lociStitched	316
chr7	22654667	22655074	1_SRR4828897_peak_8271_lociStitched	317
chr5	161463423	161463999	1_SRR4828897_peak_7475_lociStitched	324
chr3	187607427	187608512	1_SRR4828897_peak_6537_lociStitched	326
chr5	138244186	138244529	1_SRR4828897_peak_7367_lociStitched	327
chr3	111809032	111809826	1_SRR4828897_peak_6286_lociStitched	332
chr9	6356903	6357246	1_SRR4828897_peak_9316_lociStitched	340
chr3	129630124	129630824	1_SRR4828897_peak_6364_lociStitched	344
chr14	44369333	44369847	1_SRR4828897_peak_2695_lociStitched	345
chr18	20634048	20634614	1_SRR4828897_peak_4012_lociStitched	351
chr8	105681232	105681602	1_SRR4828897_peak_9044_lociStitched	354
chr11	69500407	69500917	1_SRR4828897_peak_1755_lociStitched	360
chr2	37843009	37844021	1_SRR4828897_peak_4786_lociStitched	363
chr5	90174678	90175059	1_SRR4828897_peak_7224_lociStitched	366
chr6	47405396	47405890	1_SRR4828897_peak_7798_lociStitched	371
chr4	66864539	66865054	1_SRR4828897_peak_6762_lociStitched	373
chr11	122394693	122395374	1_SRR4828897_peak_1920_lociStitched	376
chr5	95666966	95667306	1_SRR4828897_peak_7245_lociStitched	377
chr5	55965568	55966101	1_SRR4828897_peak_7128_lociStitched	378

## Sheet: VSE2.bed
chromosome	stitched enhancer start	stitched enhancer end	stitched enhancer ID	rank by RANKING_BAM signal
chr1	222121027	222148641	7_SRR4828897_peak_1016_lociStitched	2
chr1	144989537	145000718	5_SRR4828897_peak_614_lociStitched	3
chr5	149057288	149067668	4_SRR4828897_peak_7426_lociStitched	4
chr8	61816468	61845419	10_SRR4828897_peak_8897_lociStitched	5
chr1	42193021	42218012	7_SRR4828897_peak_332_lociStitched	7
chr6	44561618	44595338	10_SRR4828897_peak_7776_lociStitched	8
chr1	42627508	42634313	2_SRR4828897_peak_348_lociStitched	9
chr1	203330897	203350633	4_SRR4828897_peak_900_lociStitched	10
chr1	235114621	235125335	5_SRR4828897_peak_1122_lociStitched	13
chr6	68591121	68606642	4_SRR4828897_peak_7838_lociStitched	14
chr1	119383844	119385737	2_SRR4828897_peak_600_lociStitched	15
chr1	155940357	155951541	4_SRR4828897_peak_692_lociStitched	17
chr15	70755298	70800719	8_SRR4828897_peak_3073_lociStitched	18
chr19	33739364	33752728	3_SRR4828897_peak_4433_lociStitched	19
chr19	18612693	18614285	2_SRR4828897_peak_4397_lociStitched	20
chr1	212102463	212107650	3_SRR4828897_peak_973_lociStitched	21
chr21	16578836	16595345	4_SRR4828897_peak_5654_lociStitched	22
chr10	70815939	70835590	5_SRR4828897_peak_1311_lociStitched	23
chr5	139974522	139991922	5_SRR4828897_peak_7391_lociStitched	24
chr12	125230409	125258891	7_SRR4828897_peak_2410_lociStitched	26
chr14	35805651	35822086	7_SRR4828897_peak_2682_lociStitched	27
chr11	124939856	124942682	3_SRR4828897_peak_1938_lociStitched	29
chr11	73083314	73111151	5_SRR4828897_peak_1784_lociStitched	30
chr1	175490608	175502617	2_SRR4828897_peak_794_lociStitched	31
chr6	42340151	42341642	2_SRR4828897_peak_7732_lociStitched	32
chr19	39889007	39901104	5_SRR4828897_peak_4470_lociStitched	33
chr8	129948098	129962648	3_SRR4828897_peak_9139_lociStitched	34
chr9	95872123	95882529	3_SRR4828897_peak_9511_lociStitched	35
chr8	134510738	134526137	5_SRR4828897_peak_9184_lociStitched	37
chr5	169705590	169734843	7_SRR4828897_peak_7492_lociStitched	38
chr19	4562107	4569216	3_SRR4828897_peak_4217_lociStitched	40
chr5	139701314	139704575	2_SRR4828897_peak_7383_lociStitched	42
chr1	150382040	150383539	2_SRR4828897_peak_634_lociStitched	44
chr19	17218899	17221195	2_SRR4828897_peak_4358_lociStitched	45
chr4	74626449	74642458	4_SRR4828897_peak_6769_lociStitched	48
chr1	234651657	234658950	4_SRR4828897_peak_1098_lociStitched	49
chr14	72985917	73002460	7_SRR4828897_peak_2757_lociStitched	50
chr9	25994377	25999911	2_SRR4828897_peak_9344_lociStitched	51
chr1	31917712	31920119	3_SRR4828897_peak_206_lociStitched	53
chr6	161780379	161787948	2_SRR4828897_peak_8132_lociStitched	54
chr1	167631502	167637747	3_SRR4828897_peak_764_lociStitched	55
chr14	93166174	93171240	4_SRR4828897_peak_2851_lociStitched	56
chr22	37696751	37706119	5_SRR4828897_peak_5880_lociStitched	58
chr11	1779137	1802630	8_SRR4828897_peak_1530_lociStitched	61
chr3	196344237	196364462	4_SRR4828897_peak_6589_lociStitched	62
chr8	103801526	103821001	7_SRR4828897_peak_9031_lociStitched	64
chr2	122456222	122457620	2_SRR4828897_peak_5078_lociStitched	65
chr12	26451393	26452258	2_SRR4828897_peak_2047_lociStitched	66
chr2	26724604	26726580	2_SRR4828897_peak_4751_lociStitched	71
chr15	65174490	65176474	3_SRR4828897_peak_3032_lociStitched	73
chr6	35427060	35429456	3_SRR4828897_peak_7663_lociStitched	80
chr22	32614584	32615451	2_SRR4828897_peak_5840_lociStitched	81
chr16	85995772	86017519	5_SRR4828897_peak_3560_lociStitched	82
chr8	76226871	76236918	2_SRR4828897_peak_8942_lociStitched	83
chr8	17193949	17207763	2_SRR4828897_peak_8677_lociStitched	86
chr7	2994220	2997000	2_SRR4828897_peak_8221_lociStitched	89
chr8	102701910	102713992	2_SRR4828897_peak_9021_lociStitched	91
chr12	124866361	124876137	3_SRR4828897_peak_2391_lociStitched	92
chr22	22723547	22728874	2_SRR4828897_peak_5801_lociStitched	93
chr11	131915112	131935277	4_SRR4828897_peak_1983_lociStitched	95
chr22	37670642	37681386	3_SRR4828897_peak_5876_lociStitched	97
chr2	120184301	120186615	2_SRR4828897_peak_5066_lociStitched	99
chr15	79007214	79012787	2_SRR4828897_peak_3129_lociStitched	100
chr1	41405401	41410199	2_SRR4828897_peak_315_lociStitched	101
chr15	31342419	31344234	2_SRR4828897_peak_2922_lociStitched	103
chr20	39633453	39640566	3_SRR4828897_peak_5515_lociStitched	104
chr3	49275995	49286703	4_SRR4828897_peak_6175_lociStitched	106
chr1	209830700	209833668	2_SRR4828897_peak_956_lociStitched	110
chr14	95780033	95781395	2_SRR4828897_peak_2861_lociStitched	113
chr19	7265529	7273235	2_SRR4828897_peak_4250_lociStitched	115
chr3	186241307	186252289	3_SRR4828897_peak_6531_lociStitched	129
chr16	81503522	81515362	5_SRR4828897_peak_3512_lociStitched	130
chr1	208345072	208346011	2_SRR4828897_peak_953_lociStitched	132
chr9	132085583	132110437	6_SRR4828897_peak_9670_lociStitched	134
chr13	111172975	111189059	5_SRR4828897_peak_2620_lociStitched	135
chr1	180938740	180951086	3_SRR4828897_peak_817_lociStitched	139
chr8	37441763	37462396	4_SRR4828897_peak_8810_lociStitched	140
chr1	220631482	220632538	2_SRR4828897_peak_995_lociStitched	141
chr9	92055548	92058238	3_SRR4828897_peak_9480_lociStitched	145
chr13	60177092	60189763	2_SRR4828897_peak_2546_lociStitched	147
chr12	109232191	109240468	3_SRR4828897_peak_2302_lociStitched	148
chr19	17294351	17295234	2_SRR4828897_peak_4361_lociStitched	150
chr8	135731961	135738623	2_SRR4828897_peak_9197_lociStitched	153
chr1	204146331	204159892	4_SRR4828897_peak_908_lociStitched	157
chr19	55182459	55194056	3_SRR4828897_peak_4634_lociStitched	160
chr1	207999147	208021874	4_SRR4828897_peak_945_lociStitched	162
chr5	1297607	1314201	3_SRR4828897_peak_7014_lociStitched	163
chr1	181098310	181112533	3_SRR4828897_peak_823_lociStitched	165
chr6	109158685	109163043	2_SRR4828897_peak_7946_lociStitched	166
chr1	79446251	79448281	2_SRR4828897_peak_493_lociStitched	172
chr8	37758971	37761908	2_SRR4828897_peak_8819_lociStitched	173
chr19	17610399	17630565	4_SRR4828897_peak_4372_lociStitched	176
chr10	71492525	71495228	2_SRR4828897_peak_1317_lociStitched	178
chr15	101708072	101717042	3_SRR4828897_peak_3212_lociStitched	183
chrX	129216754	129226505	5_SRR4828897_peak_9875_lociStitched	185
chr2	106484555	106487628	2_SRR4828897_peak_5029_lociStitched	186
chr6	3367882	3369264	2_SRR4828897_peak_7597_lociStitched	187
chr12	94241608	94245284	3_SRR4828897_peak_2246_lociStitched	189
chr16	85599930	85604844	4_SRR4828897_peak_3545_lociStitched	190
chr1	150578783	150586297	3_SRR4828897_peak_641_lociStitched	197
chr4	76558661	76565064	2_SRR4828897_peak_6778_lociStitched	198
chr1	44247084	44249710	3_SRR4828897_peak_373_lociStitched	199
chr16	1518282	1521108	3_SRR4828897_peak_3234_lociStitched	207
chr8	28630929	28635354	2_SRR4828897_peak_8777_lociStitched	209
chr22	30666885	30675697	3_SRR4828897_peak_5832_lociStitched	211
chr6	34300782	34303187	2_SRR4828897_peak_7646_lociStitched	215
chr12	124911840	124913656	2_SRR4828897_peak_2394_lociStitched	218
chr6	51954213	51955313	2_SRR4828897_peak_7806_lociStitched	219
chr11	118796677	118801252	2_SRR4828897_peak_1901_lociStitched	225
chr1	158119390	158120575	2_SRR4828897_peak_716_lociStitched	231
chr1	150131472	150132943	2_SRR4828897_peak_631_lociStitched	236
chr8	20723528	20724448	2_SRR4828897_peak_8691_lociStitched	239
chr6	41691262	41692273	2_SRR4828897_peak_7722_lociStitched	241
chr13	99931832	99934431	2_SRR4828897_peak_2598_lociStitched	243
chr9	96712239	96721343	3_SRR4828897_peak_9519_lociStitched	245
chr5	150159884	150170081	4_SRR4828897_peak_7433_lociStitched	251
chr12	124938044	124943042	2_SRR4828897_peak_2396_lociStitched	253
chr1	155151368	155158154	2_SRR4828897_peak_682_lociStitched	258
chr5	32231297	32234471	3_SRR4828897_peak_7055_lociStitched	266
chr5	33363137	33373534	3_SRR4828897_peak_7060_lociStitched	270
chr14	21081685	21099413	4_SRR4828897_peak_2640_lociStitched	275
chr10	80843882	80853917	2_SRR4828897_peak_1373_lociStitched	277
chr3	119526893	119528394	2_SRR4828897_peak_6307_lociStitched	279
chr5	1164858	1169043	2_SRR4828897_peak_7010_lociStitched	282
chr4	185775906	185781549	2_SRR4828897_peak_6984_lociStitched	285
chr14	93539819	93541037	2_SRR4828897_peak_2856_lociStitched	286
chr16	84940856	84944090	2_SRR4828897_peak_3532_lociStitched	287
chr8	124932711	124934601	2_SRR4828897_peak_9104_lociStitched	302
chr12	104221702	104225512	2_SRR4828897_peak_2282_lociStitched	310
chr1	27147312	27155621	2_SRR4828897_peak_165_lociStitched	311
chr7	561930	566509	2_SRR4828897_peak_8186_lociStitched	314
chr2	232410239	232419856	3_SRR4828897_peak_5324_lociStitched	323
chr3	66514661	66516305	2_SRR4828897_peak_6236_lociStitched	329
chr12	25530356	25539596	2_SRR4828897_peak_2040_lociStitched	346
chr1	20491056	20492604	2_SRR4828897_peak_103_lociStitched	350
chr15	73112694	73114040	2_SRR4828897_peak_3090_lociStitched	353
chr16	11455803	11457404	2_SRR4828897_peak_3291_lociStitched	364
chr8	102658602	102667625	2_SRR4828897_peak_9020_lociStitched	369
chr11	122518024	122520164	2_SRR4828897_peak_1922_lociStitched	370
chr9	82198801	82208207	2_SRR4828897_peak_9432_lociStitched	374

## Sheet: VSE3.bed
chromosome	stitched enhancer start	stitched enhancer end	stitched enhancer ID	rank by RANKING_BAM signal
chr1	40804868	40818115	4_SRR4828897_peak_292_lociStitched	12
chr1	40392142	40402727	5_SRR4828897_peak_266_lociStitched	25
chr1	236096781	236134597	9_SRR4828897_peak_1130_lociStitched	28
chr20	49465445	49471728	2_SRR4828897_peak_5580_lociStitched	47
chr9	97411427	97417095	3_SRR4828897_peak_9524_lociStitched	59
chr1	43396400	43407123	4_SRR4828897_peak_360_lociStitched	68
chr8	135988612	135990556	2_SRR4828897_peak_9198_lociStitched	70
chr1	28211097	28214487	2_SRR4828897_peak_182_lociStitched	76
chr5	141766305	141780989	5_SRR4828897_peak_7406_lociStitched	79
chr1	40264902	40282325	5_SRR4828897_peak_257_lociStitched	84
chr19	45245170	45269082	5_SRR4828897_peak_4529_lociStitched	85
chr6	39161041	39169076	2_SRR4828897_peak_7706_lociStitched	96
chr8	129229520	129234699	2_SRR4828897_peak_9131_lociStitched	102
chr17	55938239	55953067	5_SRR4828897_peak_3812_lociStitched	109
chr7	50306476	50308891	3_SRR4828897_peak_8368_lociStitched	111
chr20	23096498	23107642	3_SRR4828897_peak_5435_lociStitched	114
chr1	234974076	234987613	4_SRR4828897_peak_1111_lociStitched	116
chr2	97528882	97556391	5_SRR4828897_peak_4989_lociStitched	117
chr1	31867707	31870754	2_SRR4828897_peak_204_lociStitched	119
chr6	36251332	36264246	3_SRR4828897_peak_7675_lociStitched	121
chr19	2546184	2550388	2_SRR4828897_peak_4189_lociStitched	122
chr5	139038824	139051165	4_SRR4828897_peak_7377_lociStitched	126
chr3	187529326	187529999	1_SRR4828897_peak_6536_lociStitched	136
chr2	43359986	43363558	3_SRR4828897_peak_4815_lociStitched	137
chr7	115243	130048	4_SRR4828897_peak_8180_lociStitched	138
chr15	31548150	31567141	6_SRR4828897_peak_2927_lociStitched	155
chr17	73291551	73310589	5_SRR4828897_peak_3898_lociStitched	158
chr3	37264509	37265416	1_SRR4828897_peak_6104_lociStitched	161
chr13	22583545	22584342	1_SRR4828897_peak_2451_lociStitched	169
chr3	48596022	48598308	2_SRR4828897_peak_6163_lociStitched	174
chr18	61604277	61604720	1_SRR4828897_peak_4109_lociStitched	177
chr8	119282292	119297899	4_SRR4828897_peak_9076_lociStitched	181
chr5	156993771	157010614	4_SRR4828897_peak_7456_lociStitched	188
chr19	18503343	18511849	2_SRR4828897_peak_4390_lociStitched	191
chr6	158502696	158513130	4_SRR4828897_peak_8109_lociStitched	192
chr8	142336430	142339988	2_SRR4828897_peak_9232_lociStitched	193
chr12	93515001	93524754	5_SRR4828897_peak_2240_lociStitched	194
chr20	49057313	49072589	3_SRR4828897_peak_5576_lociStitched	195
chr1	43202923	43214913	2_SRR4828897_peak_355_lociStitched	201
chr1	28189701	28191141	2_SRR4828897_peak_179_lociStitched	203
chr12	125107044	125111156	2_SRR4828897_peak_2404_lociStitched	204
chr8	135623924	135624589	1_SRR4828897_peak_9194_lociStitched	206
chr1	229265781	229266349	1_SRR4828897_peak_1063_lociStitched	208
chr12	133047716	133050974	3_SRR4828897_peak_2434_lociStitched	210
chr13	77319870	77324683	2_SRR4828897_peak_2561_lociStitched	212
chr6	158452487	158453501	1_SRR4828897_peak_8107_lociStitched	214
chr22	18359309	18360484	1_SRR4828897_peak_5785_lociStitched	217
chr11	44647216	44661145	3_SRR4828897_peak_1626_lociStitched	220
chr9	4760182	4763242	3_SRR4828897_peak_9309_lociStitched	223
chr12	102248500	102251219	2_SRR4828897_peak_2271_lociStitched	224
chr1	156461058	156478582	5_SRR4828897_peak_705_lociStitched	228
chr2	43334112	43336893	2_SRR4828897_peak_4814_lociStitched	232
chr1	206674599	206690069	3_SRR4828897_peak_929_lociStitched	240
chr19	11428294	11435691	2_SRR4828897_peak_4297_lociStitched	242
chr9	126978914	126985978	3_SRR4828897_peak_9636_lociStitched	244
chr20	34791876	34792463	1_SRR4828897_peak_5483_lociStitched	246
chr15	89929213	89940492	3_SRR4828897_peak_3160_lociStitched	249
chr14	93110507	93124134	4_SRR4828897_peak_2845_lociStitched	254
chr9	92137169	92144888	3_SRR4828897_peak_9487_lociStitched	255
chr1	42149379	42150178	1_SRR4828897_peak_331_lociStitched	256
chr3	53192732	53206504	4_SRR4828897_peak_6206_lociStitched	259
chr11	44883796	44902412	3_SRR4828897_peak_1630_lociStitched	260
chr5	53678687	53679405	1_SRR4828897_peak_7118_lociStitched	261
chr17	66334892	66342979	3_SRR4828897_peak_3862_lociStitched	263
chr19	8747495	8757975	3_SRR4828897_peak_4270_lociStitched	264
chr14	105108419	105126754	5_SRR4828897_peak_2898_lociStitched	265
chr1	154452661	154459733	4_SRR4828897_peak_672_lociStitched	267
chr5	130648093	130648773	1_SRR4828897_peak_7327_lociStitched	269
chr20	23128608	23143226	3_SRR4828897_peak_5438_lociStitched	272
chr10	81173069	81175191	2_SRR4828897_peak_1376_lociStitched	273
chr14	92853050	92867052	4_SRR4828897_peak_2841_lociStitched	276
chr6	43805639	43807143	2_SRR4828897_peak_7754_lociStitched	280
chr1	231939169	231942657	3_SRR4828897_peak_1085_lociStitched	283
chr19	14454453	14486330	4_SRR4828897_peak_4339_lociStitched	284
chr1	221950129	221957454	6_SRR4828897_peak_1008_lociStitched	288
chr6	37581024	37598392	3_SRR4828897_peak_7697_lociStitched	290
chr11	126041662	126043086	2_SRR4828897_peak_1949_lociStitched	291
chr1	40525221	40530788	3_SRR4828897_peak_279_lociStitched	292
chr15	87454600	87463013	3_SRR4828897_peak_3149_lociStitched	293
chr16	86374414	86375099	1_SRR4828897_peak_3564_lociStitched	295
chr8	66858906	66864330	3_SRR4828897_peak_8921_lociStitched	296
chr3	46233243	46235384	2_SRR4828897_peak_6141_lociStitched	297
chr6	33718400	33719372	1_SRR4828897_peak_7639_lociStitched	299
chr5	169298664	169309777	5_SRR4828897_peak_7487_lociStitched	301
chr10	74079478	74094992	4_SRR4828897_peak_1349_lociStitched	303
chr1	9923444	9924150	1_SRR4828897_peak_44_lociStitched	305
chr7	73631672	73632558	1_SRR4828897_peak_8401_lociStitched	307
chr10	121030936	121031520	1_SRR4828897_peak_1472_lociStitched	309
chr2	72177787	72178234	1_SRR4828897_peak_4922_lociStitched	312
chr1	202584650	202596292	3_SRR4828897_peak_886_lociStitched	313
chr3	46130752	46142577	4_SRR4828897_peak_6139_lociStitched	318
chr8	145002848	145022916	4_SRR4828897_peak_9259_lociStitched	319
chr17	37040407	37057494	4_SRR4828897_peak_3703_lociStitched	320
chr3	124500060	124503899	4_SRR4828897_peak_6328_lociStitched	321
chr6	110321043	110322139	1_SRR4828897_peak_7954_lociStitched	322
chr7	150004291	150010354	2_SRR4828897_peak_8583_lociStitched	325
chr1	17956624	17967031	3_SRR4828897_peak_91_lociStitched	328
chr14	100534922	100543382	2_SRR4828897_peak_2869_lociStitched	330
chr1	234911283	234914606	2_SRR4828897_peak_1108_lociStitched	331
chr4	2788845	2803205	5_SRR4828897_peak_6617_lociStitched	333
chr8	134250651	134258660	2_SRR4828897_peak_9177_lociStitched	334
chr5	37888452	37888896	1_SRR4828897_peak_7074_lociStitched	335
chr7	128574598	128575373	1_SRR4828897_peak_8537_lociStitched	336
chr1	234747748	234749554	2_SRR4828897_peak_1103_lociStitched	337
chr10	51540558	51541237	1_SRR4828897_peak_1283_lociStitched	338
chr10	82264138	82289170	5_SRR4828897_peak_1382_lociStitched	339
chr10	73508665	73535390	4_SRR4828897_peak_1336_lociStitched	341
chr17	47919762	47936636	4_SRR4828897_peak_3777_lociStitched	342
chr6	36720849	36725225	4_SRR4828897_peak_7683_lociStitched	343
chr1	46468350	46469719	2_SRR4828897_peak_397_lociStitched	347
chr15	85264219	85268493	3_SRR4828897_peak_3141_lociStitched	348
chr20	61404323	61408347	2_SRR4828897_peak_5637_lociStitched	349
chr4	190580032	190580360	1_SRR4828897_peak_6997_lociStitched	352
chr17	79297475	79301315	2_SRR4828897_peak_3942_lociStitched	355
chr6	35331269	35353990	5_SRR4828897_peak_7658_lociStitched	356
chr2	145461489	145461879	1_SRR4828897_peak_5119_lociStitched	357
chr19	33784406	33789736	3_SRR4828897_peak_4435_lociStitched	358
chr2	217605309	217607451	2_SRR4828897_peak_5257_lociStitched	359
chr1	245108545	245116801	2_SRR4828897_peak_1157_lociStitched	361
chr1	235091076	235098598	6_SRR4828897_peak_1120_lociStitched	362
chr18	10478511	10483965	3_SRR4828897_peak_3993_lociStitched	365
chr17	41534074	41534644	1_SRR4828897_peak_3739_lociStitched	367
chr1	40340923	40341275	1_SRR4828897_peak_262_lociStitched	368
chr8	25202889	25203375	1_SRR4828897_peak_8748_lociStitched	372
chr2	72097006	72117859	4_SRR4828897_peak_4918_lociStitched	375
chr12	105778781	105779379	1_SRR4828897_peak_2289_lociStitched	379

## Sheet: PU.1.SE.bed
chromosome	stitched enhancer start	stitched enhancer end	stitched enhancer ID	rank by RANKING_BAM signal
chr1	40456268	40560536	24_SRR4450165_peak_743_lociStitched	1
chr15	45007510	45021204	3_SRR4450165_peak_13654_lociStitched	2
chr1	42189499	42234669	13_SRR4450165_peak_871_lociStitched	3
chr1	40886937	40889336	3_SRR4450165_peak_786_lociStitched	4
chr1	40801325	40822665	6_SRR4450165_peak_767_lociStitched	5
chr1	41065551	41074162	2_SRR4450165_peak_802_lociStitched	6
chr1	41174721	41179157	2_SRR4450165_peak_809_lociStitched	7
chr6	80663096	80664909	2_SRR4450165_peak_34452_lociStitched	8
chr2	38708995	38725613	3_SRR4450165_peak_19697_lociStitched	9
chr5	14545298	14608565	13_SRR4450165_peak_30525_lociStitched	10
chr1	40355894	40358838	2_SRR4450165_peak_721_lociStitched	11
chr1	43396902	43422895	10_SRR4450165_peak_923_lociStitched	12
chr11	61404155	61404688	1_SRR4450165_peak_7759_lociStitched	13
chr9	5445957	5497168	9_SRR4450165_peak_41502_lociStitched	14
chr1	235079824	235122933	15_SRR4450165_peak_4574_lociStitched	15
chr4	88128533	88131194	2_SRR4450165_peak_29076_lociStitched	16
chr1	234972066	234990203	6_SRR4450165_peak_4565_lociStitched	17
chr1	161153958	161165414	5_SRR4450165_peak_2920_lociStitched	18
chr1	40402359	40407137	3_SRR4450165_peak_724_lociStitched	19
chr1	144989473	145000862	3_SRR4450165_peak_2424_lociStitched	20
chr1	153745601	153778262	6_SRR4450165_peak_2613_lociStitched	21
chr1	41030542	41040815	2_SRR4450165_peak_800_lociStitched	22
chr1	44232328	44249692	7_SRR4450165_peak_963_lociStitched	23
chr1	112013780	112058160	8_SRR4450165_peak_2167_lociStitched	24
chr1	41740450	41774501	7_SRR4450165_peak_850_lociStitched	25
chr5	40378651	40442768	10_SRR4450165_peak_31002_lociStitched	26
chr6	137072781	137106954	8_SRR4450165_peak_35518_lociStitched	27
chr4	36876	43797	4_SRR4450165_peak_27897_lociStitched	28
chr8	20004373	20058649	9_SRR4450165_peak_38725_lociStitched	29
chr1	234624324	234668649	10_SRR4450165_peak_4539_lociStitched	30
chr6	146881833	146917550	6_SRR4450165_peak_35797_lociStitched	31
chr5	17428379	17456549	4_SRR4450165_peak_30588_lociStitched	32
chr11	35057580	35136776	12_SRR4450165_peak_7413_lociStitched	33
chr1	223348912	223362360	4_SRR4450165_peak_4236_lociStitched	34
chr15	78570476	78570825	1_SRR4450165_peak_14319_lociStitched	35
chr5	17713459	17714153	1_SRR4450165_peak_30595_lociStitched	36
chr1	41499032	41520013	4_SRR4450165_peak_836_lociStitched	37
chr17	66481358	66506083	6_SRR4450165_peak_16812_lociStitched	38
chr22	37666082	37681440	5_SRR4450165_peak_24577_lociStitched	39
chr8	120964158	120974947	3_SRR4450165_peak_40743_lociStitched	40
chr6	35316300	35356145	8_SRR4450165_peak_33607_lociStitched	41
chr6	149551898	149594878	10_SRR4450165_peak_35886_lociStitched	42
chr6	51130279	51148829	3_SRR4450165_peak_34032_lociStitched	43
chr1	154358085	154380229	4_SRR4450165_peak_2639_lociStitched	44
chr1	111735649	111764597	8_SRR4450165_peak_2158_lociStitched	45
chr1	230551447	230566674	5_SRR4450165_peak_4424_lociStitched	46
chr1	236091517	236135884	9_SRR4450165_peak_4619_lociStitched	47
chr1	42148560	42161172	3_SRR4450165_peak_863_lociStitched	48
chr1	40778102	40778547	1_SRR4450165_peak_766_lociStitched	49
chr6	44586101	44618552	7_SRR4450165_peak_33908_lociStitched	50
chr1	40341026	40343311	3_SRR4450165_peak_718_lociStitched	51
chr1	150736136	150764434	5_SRR4450165_peak_2531_lociStitched	52
chr1	221049944	221056921	3_SRR4450165_peak_4162_lociStitched	53
chr5	32540430	32565630	4_SRR4450165_peak_30781_lociStitched	54
chr1	41291090	41317704	5_SRR4450165_peak_820_lociStitched	55
chr3	194457258	194466557	3_SRR4450165_peak_27811_lociStitched	56
chr8	130406401	130433175	5_SRR4450165_peak_41026_lociStitched	57
chr6	139301438	139337942	5_SRR4450165_peak_35598_lociStitched	58
chr5	173940626	173940921	1_SRR4450165_peak_33052_lociStitched	59
chr6	52162241	52183155	5_SRR4450165_peak_34052_lociStitched	60
chr1	40865686	40867375	3_SRR4450165_peak_783_lociStitched	61
chr11	128565798	128608005	9_SRR4450165_peak_8966_lociStitched	62
chr10	70807856	70832973	8_SRR4450165_peak_5866_lociStitched	63
chr1	42602229	42634353	7_SRR4450165_peak_891_lociStitched	64
chr9	93558223	93581185	5_SRR4450165_peak_42374_lociStitched	65
chr5	169695039	169730407	10_SRR4450165_peak_32958_lociStitched	66
chr6	43278380	43306356	8_SRR4450165_peak_33840_lociStitched	67
chr16	50301584	50316283	6_SRR4450165_peak_15215_lociStitched	68
chr8	105331943	105342400	2_SRR4450165_peak_40468_lociStitched	69
chr2	43306501	43336828	7_SRR4450165_peak_19810_lociStitched	70
chr1	243615400	243636134	5_SRR4450165_peak_4711_lociStitched	71
chr8	11716113	11716669	1_SRR4450165_peak_38604_lociStitched	72
chr3	45579444	45609582	8_SRR4450165_peak_25603_lociStitched	73
chr1	108584378	108618073	7_SRR4450165_peak_2071_lociStitched	74
chr8	18704401	18711060	2_SRR4450165_peak_38671_lociStitched	75
chr1	45137933	45162781	5_SRR4450165_peak_1003_lociStitched	76
chr9	126959660	126986068	6_SRR4450165_peak_43011_lociStitched	77
chr6	106231445	106282163	10_SRR4450165_peak_34846_lociStitched	78
chr2	38341552	38356231	3_SRR4450165_peak_19686_lociStitched	79
chr1	41569415	41575859	2_SRR4450165_peak_840_lociStitched	80
chr12	45577351	45600012	6_SRR4450165_peak_9604_lociStitched	81
chr21	46285505	46301313	3_SRR4450165_peak_24194_lociStitched	82
chr8	67015687	67045916	5_SRR4450165_peak_39765_lociStitched	83
chr11	130016700	130060125	8_SRR4450165_peak_9006_lociStitched	84
chr6	137593676	137636477	8_SRR4450165_peak_35542_lociStitched	85
chr14	70148969	70177525	9_SRR4450165_peak_12834_lociStitched	86
chr8	57458299	57485488	5_SRR4450165_peak_39515_lociStitched	87
chr1	160829067	160845803	3_SRR4450165_peak_2892_lociStitched	88
chr1	150131791	150155698	6_SRR4450165_peak_2515_lociStitched	89
chr14	91696122	91708617	3_SRR4450165_peak_13195_lociStitched	90
chr1	145281598	145290723	3_SRR4450165_peak_2442_lociStitched	91
chr1	145028202	145030432	2_SRR4450165_peak_2428_lociStitched	92
chr1	40669482	40670927	2_SRR4450165_peak_759_lociStitched	93
chr13	31264438	31289501	6_SRR4450165_peak_11153_lociStitched	94
chr8	133501898	133534833	7_SRR4450165_peak_41109_lociStitched	95
chr9	208786	231966	7_SRR4450165_peak_41349_lociStitched	96
chr1	155940347	155960104	3_SRR4450165_peak_2693_lociStitched	97
chr8	27175626	27192479	3_SRR4450165_peak_38919_lociStitched	98
chr1	40968371	40969549	2_SRR4450165_peak_792_lociStitched	99
chr6	106328061	106359156	9_SRR4450165_peak_34856_lociStitched	100
chr6	137543620	137570216	6_SRR4450165_peak_35535_lociStitched	101
chr1	40373169	40373607	1_SRR4450165_peak_723_lociStitched	102
chr15	75321985	75339834	5_SRR4450165_peak_14253_lociStitched	103
chr11	129184183	129197955	4_SRR4450165_peak_8984_lociStitched	104
chr10	65447778	65463285	3_SRR4450165_peak_5799_lociStitched	105
chr1	47046340	47061229	5_SRR4450165_peak_1059_lociStitched	106
chr11	124330314	124357152	6_SRR4450165_peak_8864_lociStitched	107
chr1	221942083	221967341	7_SRR4450165_peak_4201_lociStitched	108
chr5	39263108	39275305	4_SRR4450165_peak_30966_lociStitched	109
chr6	126119846	126136147	3_SRR4450165_peak_35277_lociStitched	110
chr5	79418434	79432358	4_SRR4450165_peak_31624_lociStitched	111
chr1	245214700	245220585	3_SRR4450165_peak_4760_lociStitched	112
chr5	17109650	17119286	2_SRR4450165_peak_30571_lociStitched	113
chr21	36273994	36297732	6_SRR4450165_peak_24025_lociStitched	114
chr8	37431824	37457575	5_SRR4450165_peak_39152_lociStitched	115
chr1	203330933	203379782	6_SRR4450165_peak_3817_lociStitched	116
chr5	17373555	17382530	2_SRR4450165_peak_30581_lociStitched	117
chr1	221330715	221363954	7_SRR4450165_peak_4176_lociStitched	118
chr11	123323414	123350058	5_SRR4450165_peak_8851_lociStitched	119
chr4	6919473	6944205	5_SRR4450165_peak_27999_lociStitched	120
chr10	73093079	73138779	8_SRR4450165_peak_5946_lociStitched	121
chr18	3978004	3978324	1_SRR4450165_peak_17190_lociStitched	122
chr8	19734153	19765819	7_SRR4450165_peak_38710_lociStitched	123
chr16	81503531	81539029	9_SRR4450165_peak_15651_lociStitched	124
chr16	66550726	66559094	3_SRR4450165_peak_15417_lociStitched	125
chr1	33446185	33459065	4_SRR4450165_peak_599_lociStitched	126
chr5	149057327	149067741	5_SRR4450165_peak_32679_lociStitched	127
chr6	161772948	161796895	7_SRR4450165_peak_36175_lociStitched	128
chr1	41437638	41439865	2_SRR4450165_peak_830_lociStitched	129
chr6	36650800	36669390	5_SRR4450165_peak_33666_lociStitched	130
chr1	44297550	44319498	7_SRR4450165_peak_976_lociStitched	131
chr3	46130808	46152950	5_SRR4450165_peak_25627_lociStitched	132
chr2	85115970	85135832	4_SRR4450165_peak_20502_lociStitched	133
chr5	10172311	10174269	2_SRR4450165_peak_30458_lociStitched	134
chr5	10621923	10644120	4_SRR4450165_peak_30486_lociStitched	135
chr6	36586687	36597074	2_SRR4450165_peak_33658_lociStitched	136
chr10	81698588	81699085	1_SRR4450165_peak_6140_lociStitched	137
chr21	16048052	16059887	7_SRR4450165_peak_23708_lociStitched	138
chr5	529944	530589	1_SRR4450165_peak_30397_lociStitched	139
chr11	11331483	11340843	3_SRR4450165_peak_7094_lociStitched	140
chr15	75069683	75082805	4_SRR4450165_peak_14242_lociStitched	141
chr8	66719067	66742509	4_SRR4450165_peak_39749_lociStitched	142
chr6	97364878	97365389	1_SRR4450165_peak_34731_lociStitched	143
chr8	27209281	27247696	7_SRR4450165_peak_38925_lociStitched	144
chr6	143400156	143431965	4_SRR4450165_peak_35712_lociStitched	145
chr14	20945383	20972461	5_SRR4450165_peak_12238_lociStitched	146
chr12	46610092	46621741	4_SRR4450165_peak_9649_lociStitched	147
chr2	240158582	240195314	6_SRR4450165_peak_22737_lociStitched	148
chr11	130383073	130397913	5_SRR4450165_peak_9027_lociStitched	149
chr1	158118246	158133681	6_SRR4450165_peak_2782_lociStitched	150
chr6	166471102	166478398	2_SRR4450165_peak_36240_lociStitched	151
chr6	136549881	136557871	2_SRR4450165_peak_35499_lociStitched	152
chr2	232155066	232187030	7_SRR4450165_peak_22584_lociStitched	153
chr11	58983995	58990283	2_SRR4450165_peak_7683_lociStitched	154
chr1	119405630	119430626	7_SRR4450165_peak_2361_lociStitched	155
chr6	42335373	42346608	5_SRR4450165_peak_33807_lociStitched	156
chr8	27685090	27685591	1_SRR4450165_peak_38933_lociStitched	157
chr20	23623172	23636947	5_SRR4450165_peak_23069_lociStitched	158
chr6	47198372	47210734	3_SRR4450165_peak_33979_lociStitched	159
chr19	33740108	33771754	7_SRR4450165_peak_18585_lociStitched	160
chr8	128754606	128780431	5_SRR4450165_peak_40978_lociStitched	161
chr5	30436746	30437232	1_SRR4450165_peak_30736_lociStitched	162
chr14	20895395	20907173	2_SRR4450165_peak_12232_lociStitched	163
chr1	160104583	160124934	3_SRR4450165_peak_2852_lociStitched	164
chr15	67368912	67386231	6_SRR4450165_peak_14065_lociStitched	165
chr16	10956381	10991268	9_SRR4450165_peak_14815_lociStitched	166
chr6	40687296	40687798	1_SRR4450165_peak_33753_lociStitched	167
chr15	51615168	51627965	5_SRR4450165_peak_13783_lociStitched	168
chr19	47051975	47062521	4_SRR4450165_peak_18839_lociStitched	169
chr11	85903693	85915727	5_SRR4450165_peak_8286_lociStitched	170
chr2	204501867	204525320	5_SRR4450165_peak_22161_lociStitched	171
chr1	44263576	44279525	3_SRR4450165_peak_969_lociStitched	172
chr8	26447024	26467559	4_SRR4450165_peak_38900_lociStitched	173
chr1	234747998	234760123	3_SRR4450165_peak_4552_lociStitched	174
chr21	40370295	40394615	7_SRR4450165_peak_24110_lociStitched	175
chr2	8438950	8454547	5_SRR4450165_peak_19164_lociStitched	176
chr11	95921672	95987626	9_SRR4450165_peak_8417_lociStitched	177
chr8	22398006	22411796	5_SRR4450165_peak_38793_lociStitched	178
chr8	27820394	27827218	2_SRR4450165_peak_38941_lociStitched	179
chr6	140160616	140168115	3_SRR4450165_peak_35637_lociStitched	180
chr11	124601182	124628658	6_SRR4450165_peak_8877_lociStitched	181
chr5	39177754	39203441	4_SRR4450165_peak_30963_lociStitched	182
chr12	102892274	102906664	4_SRR4450165_peak_10531_lociStitched	183
chr12	120636744	120637337	1_SRR4450165_peak_10809_lociStitched	184
chr1	80202835	80203306	1_SRR4450165_peak_1541_lociStitched	185
chr16	30177519	30177996	1_SRR4450165_peak_15100_lociStitched	186
chr1	175480719	175502668	4_SRR4450165_peak_3231_lociStitched	187
chr6	44529866	44538229	3_SRR4450165_peak_33900_lociStitched	188
chr6	111120409	111144631	6_SRR4450165_peak_35020_lociStitched	189
chr8	61812409	61839323	8_SRR4450165_peak_39629_lociStitched	190
chr4	141712013	141729384	3_SRR4450165_peak_29756_lociStitched	191
chr5	1488941	1503982	4_SRR4450165_peak_30420_lociStitched	192
chr1	201684015	201685397	2_SRR4450165_peak_3751_lociStitched	193
chr1	41341399	41356677	3_SRR4450165_peak_828_lociStitched	194
chr6	84476742	84488153	3_SRR4450165_peak_34506_lociStitched	195
chr10	4375085	4376647	1_SRR4450165_peak_4921_lociStitched	196
chr5	40485511	40503210	4_SRR4450165_peak_31007_lociStitched	197
chr16	81829599	81871329	10_SRR4450165_peak_15676_lociStitched	198
chr10	45863727	45899912	9_SRR4450165_peak_5541_lociStitched	199
chr8	141178408	141179938	2_SRR4450165_peak_41235_lociStitched	200
chr10	129861247	129863297	2_SRR4450165_peak_6848_lociStitched	201
chr6	114126343	114140094	3_SRR4450165_peak_35087_lociStitched	202
chr5	96216172	96240433	4_SRR4450165_peak_31855_lociStitched	203
chr21	34565279	34588806	7_SRR4450165_peak_23961_lociStitched	204
chr1	40846917	40852099	3_SRR4450165_peak_775_lociStitched	205
chr1	207980787	208021879	10_SRR4450165_peak_3946_lociStitched	206
chr8	21754757	21766810	3_SRR4450165_peak_38774_lociStitched	207
chr20	55297145	55299658	2_SRR4450165_peak_23596_lociStitched	208
chr8	56798074	56811453	3_SRR4450165_peak_39493_lociStitched	209
chr1	200597341	200624177	5_SRR4450165_peak_3722_lociStitched	210
chr2	98629153	98656313	4_SRR4450165_peak_20630_lociStitched	211
chr13	80610968	80623220	3_SRR4450165_peak_11871_lociStitched	212
chr4	110911391	110918105	2_SRR4450165_peak_29387_lociStitched	213
chr1	165812118	165847506	7_SRR4450165_peak_3035_lociStitched	214
chr8	37967009	37995972	5_SRR4450165_peak_39177_lociStitched	215
chr20	39611471	39640579	5_SRR4450165_peak_23286_lociStitched	216
chr13	76079388	76088899	4_SRR4450165_peak_11784_lociStitched	217
chr1	42268374	42277357	2_SRR4450165_peak_881_lociStitched	218
chr11	131915054	131928772	3_SRR4450165_peak_9052_lociStitched	219
chr9	79174214	79200852	7_SRR4450165_peak_42092_lociStitched	220
chr1	109237105	109243011	3_SRR4450165_peak_2089_lociStitched	221
chr18	42082283	42088431	3_SRR4450165_peak_17598_lociStitched	222
chr8	134084399	134105327	6_SRR4450165_peak_41138_lociStitched	223
chr5	33675952	33676466	1_SRR4450165_peak_30816_lociStitched	224
chr1	230281927	230286445	2_SRR4450165_peak_4416_lociStitched	225
chr6	167487395	167509120	6_SRR4450165_peak_36272_lociStitched	226
chr6	93269294	93275898	4_SRR4450165_peak_34691_lociStitched	227
chr1	181093440	181105338	5_SRR4450165_peak_3370_lociStitched	228
chr6	148998628	149015303	3_SRR4450165_peak_35861_lociStitched	229
chr1	41264098	41275433	3_SRR4450165_peak_817_lociStitched	230
chr3	188658837	188668995	3_SRR4450165_peak_27727_lociStitched	231
chr5	43338975	43344654	2_SRR4450165_peak_31087_lociStitched	232
chr2	122367798	122369784	2_SRR4450165_peak_20995_lociStitched	233
chr13	49145841	49153767	3_SRR4450165_peak_11474_lociStitched	234
chr3	196347121	196370391	5_SRR4450165_peak_27859_lociStitched	235
chr1	159025203	159038426	3_SRR4450165_peak_2816_lociStitched	236
chr7	36776380	36789195	5_SRR4450165_peak_36943_lociStitched	237
chr11	122513465	122531296	3_SRR4450165_peak_8819_lociStitched	238
chr1	111665003	111671294	2_SRR4450165_peak_2152_lociStitched	239
chr1	28439272	28462397	7_SRR4450165_peak_503_lociStitched	240
chr1	234348449	234349986	2_SRR4450165_peak_4528_lociStitched	241
chr1	90135707	90172492	6_SRR4450165_peak_1685_lociStitched	242
chr14	68734870	68739128	2_SRR4450165_peak_12794_lociStitched	243
chr1	218629810	218647853	4_SRR4450165_peak_4103_lociStitched	244
chr4	40307832	40310367	2_SRR4450165_peak_28475_lociStitched	245
chr20	35586271	35597728	3_SRR4450165_peak_23205_lociStitched	246
chr1	231651459	231671919	3_SRR4450165_peak_4449_lociStitched	247
chr1	40426282	40431055	2_SRR4450165_peak_728_lociStitched	248
chr6	107085465	107087967	3_SRR4450165_peak_34897_lociStitched	249
chr5	10505574	10506092	1_SRR4450165_peak_30476_lociStitched	250
chr1	167570667	167597608	5_SRR4450165_peak_3071_lociStitched	251
chr11	62308848	62324028	6_SRR4450165_peak_7784_lociStitched	252
chr13	29098161	29111780	4_SRR4450165_peak_11110_lociStitched	253
chr1	114311850	114326536	3_SRR4450165_peak_2228_lociStitched	254
chr8	129251485	129263969	3_SRR4450165_peak_40997_lociStitched	255
chr8	35742665	35762457	5_SRR4450165_peak_39120_lociStitched	256
chr2	225786973	225813835	6_SRR4450165_peak_22462_lociStitched	257
chr5	158786373	158789588	2_SRR4450165_peak_32818_lociStitched	258
chr4	105975006	105983217	5_SRR4450165_peak_29310_lociStitched	259
chr1	119079820	119107409	4_SRR4450165_peak_2350_lociStitched	260
chr9	38074518	38091635	3_SRR4450165_peak_41924_lociStitched	261
chr8	67693617	67706239	4_SRR4450165_peak_39792_lociStitched	262
chr8	61851947	61865653	6_SRR4450165_peak_39637_lociStitched	263
chr6	63007516	63009068	2_SRR4450165_peak_34176_lociStitched	264
chr10	14690013	14702157	4_SRR4450165_peak_5118_lociStitched	265
chr1	145449317	145456583	5_SRR4450165_peak_2449_lociStitched	266
chr8	11732204	11755112	6_SRR4450165_peak_38608_lociStitched	267
chr21	46322954	46351393	6_SRR4450165_peak_24199_lociStitched	268
chr2	98695200	98708476	3_SRR4450165_peak_20633_lociStitched	269
chr1	41208117	41216742	4_SRR4450165_peak_812_lociStitched	270
chr3	46339494	46363363	6_SRR4450165_peak_25641_lociStitched	271
chr19	3125201	3146213	4_SRR4450165_peak_18136_lociStitched	272
chr8	119291685	119303814	4_SRR4450165_peak_40712_lociStitched	273
chr19	16197262	16229835	5_SRR4450165_peak_18398_lociStitched	274
chr8	21711524	21721664	3_SRR4450165_peak_38770_lociStitched	275
chr9	124247911	124266198	5_SRR4450165_peak_42957_lociStitched	276
chr5	14984097	15001993	5_SRR4450165_peak_30551_lociStitched	277
chr11	72516406	72527506	4_SRR4450165_peak_8016_lociStitched	278
chr3	16830157	16843118	2_SRR4450165_peak_25085_lociStitched	279
chr8	131020944	131028970	3_SRR4450165_peak_41056_lociStitched	280
chr16	88658182	88674861	3_SRR4450165_peak_15801_lociStitched	281
chr3	99762195	99766789	4_SRR4450165_peak_26317_lociStitched	282
chr1	243890783	243893669	2_SRR4450165_peak_4722_lociStitched	283
chr8	59064254	59085849	3_SRR4450165_peak_39554_lociStitched	284
chr6	113952396	113993062	6_SRR4450165_peak_35080_lociStitched	285
chr9	137287996	137301533	6_SRR4450165_peak_43241_lociStitched	286
chr3	53192721	53215154	5_SRR4450165_peak_25807_lociStitched	287
chrX	133627434	133627731	1_SRR4450165_peak_44244_lociStitched	288
chr2	196444644	196475756	5_SRR4450165_peak_22003_lociStitched	289
chr19	6572205	6588697	5_SRR4450165_peak_18201_lociStitched	290
chr9	139433236	139459448	6_SRR4450165_peak_43271_lociStitched	291
chr1	212963070	212972656	3_SRR4450165_peak_4026_lociStitched	292
chr6	143021171	143026533	3_SRR4450165_peak_35693_lociStitched	293
chr2	99365428	99389351	5_SRR4450165_peak_20650_lociStitched	294
chr12	89727711	89743946	5_SRR4450165_peak_10314_lociStitched	295

## Sheet: FAIRE.SE.bed
chromosome	stitched enhancer start	stitched enhancer end	stitched enhancer ID	rank by RANKING_BAM signal
chr1	40373265	40407076	9_24hFaire_peak_367_lociStitched	1
chr1	40515624	40560529	10_24hFaire_peak_382_lociStitched	2
chr1	40804420	40818157	5_24hFaire_peak_404_lociStitched	3
chr1	40851258	40866061	4_24hFaire_peak_412_lociStitched	4
chr1	43388640	43410420	10_24hFaire_peak_520_lociStitched	5
chr1	41267925	41291351	4_24hFaire_peak_442_lociStitched	6
chr1	40426124	40439393	3_24hFaire_peak_378_lociStitched	7
chr1	41057929	41078286	3_24hFaire_peak_427_lociStitched	8
chr1	235090950	235120450	8_24hFaire_peak_1684_lociStitched	9
chr1	40778019	40781308	2_24hFaire_peak_399_lociStitched	10
chr1	41314234	41325808	3_24hFaire_peak_445_lociStitched	11
chr1	236096899	236135353	7_24hFaire_peak_1699_lociStitched	12
chr1	42193030	42205100	4_24hFaire_peak_482_lociStitched	13
chr1	40887049	40889311	3_24hFaire_peak_413_lociStitched	14
chr1	41826569	41849398	4_24hFaire_peak_464_lociStitched	15
chr1	156458929	156478582	7_24hFaire_peak_1085_lociStitched	16
chr1	41341453	41352922	3_24hFaire_peak_448_lociStitched	17
chr1	234735506	234749544	4_24hFaire_peak_1666_lociStitched	18
chr17_gl000205_random	84844	89646	5_24hFaire_peak_5080_lociStitched	19
chr1	43201892	43222956	4_24hFaire_peak_509_lociStitched	20
chr8	103801526	103823223	7_24hFaire_peak_10665_lociStitched	21
chr1	44247336	44263958	4_24hFaire_peak_547_lociStitched	22
chr7_gl000195_random	30603	33066	4_24hFaire_peak_10244_lociStitched	23
chr1	41942925	41962191	3_24hFaire_peak_471_lociStitched	24
chr3	50263582	50280797	5_24hFaire_peak_7708_lociStitched	25
chr8	145002853	145022916	4_24hFaire_peak_10882_lociStitched	26
chr1	40500641	40502641	2_24hFaire_peak_380_lociStitched	27
chr5	1479721	1503908	4_24hFaire_peak_8451_lociStitched	28
chr1	234908138	234914605	2_24hFaire_peak_1676_lociStitched	29
chr1	39995827	40006736	3_24hFaire_peak_339_lociStitched	30
chr1	226850461	226868079	3_24hFaire_peak_1570_lociStitched	31
chr1	40264833	40269963	4_24hFaire_peak_352_lociStitched	32
chr1	42627924	42639293	3_24hFaire_peak_494_lociStitched	33
chr5	42992141	43008975	6_24hFaire_peak_8550_lociStitched	34
chr1	42149458	42161119	2_24hFaire_peak_481_lociStitched	35
chr11	62310324	62324191	3_24hFaire_peak_2365_lociStitched	36
chr1	41882861	41898771	3_24hFaire_peak_467_lociStitched	37
chr1	42234214	42242757	3_24hFaire_peak_489_lociStitched	38
chr19	2263668	2273944	3_24hFaire_peak_5298_lociStitched	39
chr8	22552835	22573596	3_24hFaire_peak_10339_lociStitched	40
chr1	41405404	41418477	2_24hFaire_peak_451_lociStitched	41
chr1	54686119	54704321	3_24hFaire_peak_642_lociStitched	42
chr1	234658246	234668529	3_24hFaire_peak_1665_lociStitched	43
chr15	65165286	65186495	3_24hFaire_peak_3883_lociStitched	44
chr1	234977503	234987659	2_24hFaire_peak_1677_lociStitched	45
chr8	142094480	142106918	4_24hFaire_peak_10812_lociStitched	46
chr1	200857429	200866189	2_24hFaire_peak_1318_lociStitched	47
chr1	41096582	41099921	2_24hFaire_peak_428_lociStitched	48
chr8	27192192	27221517	4_24hFaire_peak_10376_lociStitched	49
chr8	22411348	22432145	3_24hFaire_peak_10334_lociStitched	50
chr15	31555453	31565388	3_24hFaire_peak_3748_lociStitched	51
chr1	42124041	42128654	3_24hFaire_peak_477_lociStitched	52
chr1	156089807	156097258	4_24hFaire_peak_1068_lociStitched	53
chr10	74079430	74092130	3_24hFaire_peak_1956_lociStitched	54
chr19	45245141	45257914	3_24hFaire_peak_5874_lociStitched	55
chr11	67037737	67051255	3_24hFaire_peak_2489_lociStitched	56
chr8	145547804	145555843	2_24hFaire_peak_10899_lociStitched	57
chr1	208042409	208064041	4_24hFaire_peak_1429_lociStitched	58
chr20	343157	354429	3_24hFaire_peak_6836_lociStitched	59
chr9	139434203	139446124	2_24hFaire_peak_11402_lociStitched	60
chr19	40926779	40940076	2_24hFaire_peak_5802_lociStitched	61
chr22	50742972	50753163	2_24hFaire_peak_7465_lociStitched	62
chrUn_gl000220	7154	8001	1_24hFaire_peak_11462_lociStitched	63
chr6	33539044	33553668	3_24hFaire_peak_9115_lociStitched	64
chr22	37670645	37681239	2_24hFaire_peak_7346_lociStitched	65
chr2	219260657	219271429	2_24hFaire_peak_6723_lociStitched	66
chr19	41109823	41120931	3_24hFaire_peak_5810_lociStitched	67
chr3	5018902	5025973	2_24hFaire_peak_7479_lociStitched	68
chr1	149215501	149224709	2_24hFaire_peak_920_lociStitched	69
chr8	1897707	1906566	3_24hFaire_peak_10254_lociStitched	70
chr21	45616180	45628171	3_24hFaire_peak_7184_lociStitched	71
chr1	42501486	42501929	1_24hFaire_peak_492_lociStitched	72
chr1	41733943	41740880	2_24hFaire_peak_460_lociStitched	73
chr16	88748195	88767726	3_24hFaire_peak_4556_lociStitched	74
chr9	212366	222201	2_24hFaire_peak_10924_lociStitched	75
chr8	144408381	144420121	2_24hFaire_peak_10859_lociStitched	76
chr6	43757784	43769823	2_24hFaire_peak_9271_lociStitched	77
chr14	75760857	75768784	3_24hFaire_peak_3606_lociStitched	78
chr19	33740295	33752755	4_24hFaire_peak_5694_lociStitched	79
chr6	35331119	35339137	3_24hFaire_peak_9142_lociStitched	80
chr14	35805745	35811437	3_24hFaire_peak_3471_lociStitched	81
chr9	126979067	126986034	2_24hFaire_peak_11245_lociStitched	82
chr19	6516064	6529121	2_24hFaire_peak_5394_lociStitched	83
chr1	155940325	155946254	2_24hFaire_peak_1061_lociStitched	84
chr9	137295892	137299503	2_24hFaire_peak_11381_lociStitched	85
chr1	40308612	40311723	2_24hFaire_peak_358_lociStitched	86
chr22	37696661	37706043	3_24hFaire_peak_7349_lociStitched	87
chr1	212838653	212856981	3_24hFaire_peak_1471_lociStitched	88
chr5	392597	400367	2_24hFaire_peak_8428_lociStitched	89

## Sheet: VDR.TE.bed
chromosome	typical enhancer start	typical enhancer end
chr2	228624159	228654887
chr2	216647063	216676753
chr22	32970474	32999879
chr16	75109234	75133968
chr6	1059424	1083029
chr19	14238764	14261145
chr1	95212559	95233797
chr11	75039937	75061118
chr3	193787638	193807752
chr10	126369290	126389030
chr1	24223643	24242966
chr1	249080405	249099500
chr20	33588058	33606313
chr1	226297945	226315947
chr15	75446039	75463959
chr15	50389559	50406914
chr13	114828372	114845475
chr4	37936753	37953329
chr2	208087705	208104231
chr1	31628129	31643993
chr8	86479271	86494552
chr2	43031512	43046699
chr2	60743109	60758137
chr20	23621751	23636754
chr2	145432330	145447286
chr2	25524530	25539409
chr20	58161021	58175891
chr6	52161557	52175902
chr15	45734766	45749099
chr12	113665844	113680102
chr3	14405493	14419610
chr3	194649753	194663652
chr12	58225067	58238703
chr9	2570704	2584012
chr11	118709761	118722996
chr12	90149967	90163201
chr15	75079800	75092880
chr9	742856	755932
chr8	133338201	133351220
chr9	91623685	91636629
chr11	77988679	78001607
chr5	49958510	49971395
chr7	47614438	47627256
chr14	100860443	100873230
chr7	55602009	55614780
chr4	140122900	140135662
chr1	200325033	200337788
chr16	377356	390009
chr3	194968267	194980908
chr5	139155106	139167727
chr19	50575791	50588401
chr12	27378934	27391494
chr7	73002088	73014613
chr2	98643613	98656134
chr12	27150670	27163154
chr20	46387530	46399979
chr2	42287818	42300262
chr17	16954972	16967396
chr2	233945775	233958057
chr1	154315132	154327381
chr11	74160465	74172671
chr22	37080828	37093016
chr2	28601270	28613420
chr6	109205498	109217640
chr16	10979234	10991371
chr17	75461706	75473840
chr1	43287957	43300078
chr7	130904388	130916505
chr6	134667724	134679838
chr1	192481724	192493804
chr1	45949049	45961112
chr15	101048754	101060803
chr3	56790299	56802328
chr7	36777244	36789229
chr2	45357705	45369672
chr2	153468908	153480853
chr20	52731711	52743608
chr20	58680472	58692192
chr20	34686331	34698044
chr15	77295377	77307017
chr17	7023952	7035583
chr9	124363575	124375199
chr6	170478014	170489630
chr3	13034566	13046143
chr6	14910928	14922421
chr8	31589564	31601020
chr11	6656994	6668422
chr3	13129697	13141098
chr3	13444908	13456304
chr11	4197134	4208508
chr16	4055617	4066988
chr17	48005613	48016983
chr11	118747509	118758778
chr11	36735278	36746529
chr5	993742	1004964
chr19	13254091	13265311
chr8	22562394	22573588
chr16	85936355	85947511
chr8	26601267	26612312
chr10	93861169	93872122
chr3	50627830	50638771
chr10	30783114	30794025
chr1	201615269	201626180
chr5	110797759	110808625
chr12	67949227	67960071
chr12	31902178	31912974
chr7	1162296	1173062
chr8	133428099	133438783
chr2	227514914	227525559
chr15	40404141	40414758
chr2	99071134	99081729
chr17	56351826	56362370
chr13	49149433	49159954
chr1	41827697	41838199
chr5	158961838	158972310
chr13	47429284	47439733
chr7	106668238	106678686
chr8	102139185	102149624
chr18	74767042	74777467
chr2	8674922	8685340
chr1	167596925	167607290
chr1	218524586	218534928
chr7	6390464	6400781
chr7	4755150	4765466
chr13	80377090	80387405
chr8	126701041	126711325
chr8	97746460	97756717
chr7	155378572	155388800
chr19	45912800	45922991
chr20	47329089	47339258
chr16	17427757	17437891
chr12	252620	262718
chr12	69496755	69506835
chr20	61309877	61319891
chr1	21651106	21661040
chr19	35927502	35937381
chr6	155840505	155850366
chr16	11908742	11918563
chr12	64302511	64312323
chr4	25881969	25891778
chr1	22088649	22098451
chr5	138945140	138954922
chr10	89793206	89802924
chr11	67044424	67054130
chr7	2727263	2736960
chr3	57802601	57812284
chr3	128322577	128332259
chr4	87966173	87975825
chr2	152493735	152503322
chr17	3780711	3790293
chr15	40671965	40681514
chr19	41328861	41338334
chr11	62311832	62321286
chr17	79337571	79347022
chr11	130313796	130323243
chr1	27363343	27372783
chr19	14886834	14896234
chr21	34579270	34588660
chr3	148860570	148869940
chr20	47389106	47398464
chr3	127489555	127498901
chr17	41684156	41693496
chr8	21757431	21766705
chr22	45622109	45631318
chr12	117105706	117114907
chr6	33873620	33882768
chr16	29137576	29146697
chr19	4916346	4925466
chr10	6333223	6342329
chr8	1897368	1906472
chr1	230708566	230717637
chr8	143103482	143112533
chr5	142178077	142187110
chr16	84751611	84760634
chr4	100768740	100777700
chr11	12831475	12840414
chr16	85863422	85872332
chr7	148272819	148281721
chr22	17579256	17588132
chr22	40395379	40404225
chr2	240850870	240859688
chr11	65535224	65544023
chr5	123737748	123746522
chr16	15657700	15666465
chr1	246687008	246695759
chr15	89904882	89913617
chr4	40556079	40564812
chr15	75392447	75401177
chr17	76244906	76253600
chr18	46359319	46367983
chr19	46018399	46027037
chr1	116702208	116710775
chr4	184319895	184328455
chr16	23866415	23874969
chr11	126019712	126028256
chr17	72516435	72524970
chr5	55152422	55160951
chr19	42625310	42633798
chr20	46356329	46364778
chr8	134221975	134230394
chr6	43823935	43832349
chr17	56576358	56584758
chr17	25658976	25667300
chr15	31645384	31653677
chr20	48402353	48410607
chr1	16118664	16126900
chr9	139408856	139417091
chr2	85806855	85815061
chr14	65027878	65036069
chr16	66550821	66558986
chr19	14386734	14394882
chr6	134954226	134962371
chr7	155134489	155142618
chr1	10992294	11000413
chr8	141640035	141648053
chr15	102070150	102078143
chr2	10540725	10548679
chr5	95252195	95260126
chr7	5468092	5475967
chr5	72677122	72684947
chr15	70340077	70347889
chr15	89611575	89619303
chr15	66998011	67005690
chr13	94572230	94579900
chr12	104193368	104200998
chr3	187979593	187987211
chr6	37143744	37151360
chr11	128351137	128358748
chr12	719515	727078
chr19	18589786	18597346
chr11	48007776	48015331
chr20	61462193	61469711
chr16	1332678	1340184
chr2	111926282	111933780
chr1	66162286	66169707
chr1	43441163	43448551
chr6	39186799	39194185
chr1	16718057	16725424
chr17	74502823	74510183
chr5	49930775	49938124
chr12	102891174	102898509
chr11	72909756	72917044
chr1	207581318	207588599
chr4	37972337	37979600
chr2	187710958	187718216
chr17	53654487	53661732
chr5	17436900	17444141
chr6	43885003	43892239
chr18	57572108	57579335
chr19	2266669	2273875
chr2	68647490	68654676
chr1	45142243	45149428
chr17	10053498	10060581
chr1	4789652	4796730
chr2	102649859	102656932
chr8	27185340	27192398
chr8	116882780	116889827
chr12	113646034	113653081
chr9	88861857	88868882
chr3	12228956	12235977
chr20	31094537	31101557
chr9	116279501	116286504
chr19	2618773	2625769
chr12	55234215	55241204
chr12	132338592	132345578
chr8	144107267	144114169
chr3	56817984	56824860
chr8	143019949	143026816
chr10	26769981	26776790
chr11	75287556	75294357
chr9	139452573	139459371
chr19	1895394	1902182
chr5	140893348	140900067
chr16	50286881	50293595
chr20	30198560	30205257
chr17	72776153	72782842
chr7	47553676	47560291
chr3	45589571	45596138
chr9	90401423	90407926
chr10	5333492	5339983
chr11	78517398	78523884
chr15	93347076	93353533
chr8	132822457	132828901
chr12	29305127	29311553
chr4	87894194	87900601
chr9	95993757	96000146
chr10	123900659	123907047
chr3	62113816	62120175
chr1	211763634	211769954
chr16	86222309	86228626
chr19	19080207	19086517
chr7	97761025	97767309
chr2	150363462	150369723
chr11	117706884	117713127
chr18	61642283	61648497
chr1	226508916	226515095
chr7	2564399	2570569
chr6	62036841	62042964
chr2	9838142	9844193
chr15	40385196	40391229
chr22	18254319	18260293
chr17	37326508	37332478
chr3	9123948	9129906
chr20	58320207	58326158
chr1	26611216	26617162
chr12	47582633	47588578
chr1	15738268	15744198
chr19	4807338	4813255
chr7	104986950	104992866
chr19	14032246	14038159
chr1	22178757	22184637
chr2	46111211	46117077
chr5	173229792	173235656
chr3	5052788	5058565
chr16	50743212	50748983
chr11	127909635	127915402
chr3	183224775	183230519
chr1	234860629	234866351
chr9	4425261	4430961
chr8	112476269	112481959
chr20	52309374	52315063
chr13	21290675	21296288
chr1	121253188	121258783
chr16	53128210	53133793
chr1	87692067	87697627
chr19	9949423	9954958
chr19	45224478	45230008
chr15	48601944	48607474
chr5	134767844	134773355
chr9	86059065	86064560
chr1	17914936	17920419
chr17	55057971	55063451
chr11	117580037	117585473
chr6	44194115	44199550
chr11	32610676	32616103
chr9	109070101	109075526
chr3	132261884	132267291
chr11	117881692	117887078
chr20	50057299	50062666
chr1	12235278	12240631
chr18	458735	464086
chr2	11112090	11117413
chr1	223349100	223354395
chr2	101835745	101841039
chr7	155591518	155596800
chr3	46968431	46973708
chr9	19229849	19235124
chr12	53759679	53764928
chr14	75763576	75768798
chr5	36684229	36689440
chr14	73166337	73171546
chr1	41269724	41274924
chr2	47192842	47198040
chr8	126620307	126625489
chr8	130562624	130567792
chr8	11711500	11716638
chr19	40862022	40867152
chr2	20624564	20629694
chr8	28870650	28875764
chr19	44267605	44272711
chr5	171601772	171606851
chr8	134538890	134543943
chr8	131007471	131012518
chr15	22916005	22921041
chr16	54300540	54305543
chr11	122612254	122617243
chr21	40298100	40303078
chr11	64158502	64163466
chr10	105518896	105523860
chr19	47232607	47237570
chr5	149461417	149466379
chr1	19640763	19645710
chr22	46452683	46457627
chr3	177051875	177056764
chr1	3727720	3732598
chr6	47210355	47215184
chr8	37679426	37684249
chr19	6572295	6577099
chr11	33916694	33921454
chr9	962662	967382
chr10	125795478	125800187
chr16	11401213	11405915
chr17	39818947	39823613
chr2	228683423	228687969
chr5	126203143	126207672
chr8	10673737	10678255
chr2	85055849	85060354
chr10	72111042	72115533
chr8	27262303	27266787
chr7	139418710	139423183
chr8	139204494	139208965
chr1	67610722	67615191
chr5	57837586	57842052
chr8	124169382	124173846
chr1	25338373	25342803
chr16	57073030	57077415
chr19	7795029	7799377
chr15	31504548	31508858
chr3	134569326	134573635
chr12	125401640	125405942
chr1	28495334	28499623
chr16	46925854	46930132
chr3	4562060	4566332
chr15	64185038	64189249
chr19	12893069	12897269
chr2	132426574	132430745
chr14	77330459	77334609
chr8	28196015	28200163
chr22	42810990	42815124
chr4	40603050	40607174
chr5	131758414	131762523
chr15	90705149	90709237
chr5	170790938	170794990
chr9	130769980	130773972
chr4	3060575	3064514
chr11	64422709	64426645
chr1	26638138	26642050
chr2	224326981	224330877
chr1	164686375	164690257
chr18	60128019	60131893
chr22	36798391	36802155
chr5	76151871	76155633
chr1	175440256	175444013
chr4	38073716	38077470
chr11	76479653	76483396
chr2	74409070	74412775
chr6	88613843	88617535
chr1	205253980	205257664
chr11	129973301	129976968
chr8	42410622	42414267
chr7	150481305	150484941
chrX	123003490	123007115
chr2	12868408	12872020
chr17	33717773	33721332
chr1	13917007	13920565
chr12	43067980	43071521
chr3	5182755	5186280
chr6	41903944	41907455
chr22	32927402	32930911
chr20	35984988	35988492
chr17	46080003	46083476
chr8	91018076	91021526
chr6	108883930	108887368
chr2	63282419	63285815
chr16	25018019	25021392
chr17	30600211	30603573
chr14	103585405	103588760
chr8	6148996	6152339
chr14	91700762	91704102
chr1	971089	974429
chr15	90732205	90735522
chr11	87448808	87452122
chr7	47640476	47643774
chr11	122585232	122588523
chr16	31376474	31379751
chr21	36280722	36283977
chr7	5594862	5598105
chr12	90644651	90647873
chr1	28269967	28273178
chr12	111039971	111043166
chr18	43729684	43732854
chr7	151620212	151623365
chr20	56007920	56011060
chr17	43303550	43306674
chr4	154077516	154080637
chr6	164527021	164530140
chr12	65140826	65143943
chrX	65232119	65235232
chr18	77316956	77320066
chr20	30423994	30427084
chr19	36228535	36231605
chr5	107878412	107881441
chr8	30580543	30583562
chr9	130543314	130546316
chr20	43919673	43922675
chr1	2080077	2083050
chr9	112575153	112578123
chr8	48434984	48437945
chr8	142216625	142219581
chr19	41627244	41630191
chr1	152137815	152140760
chr6	170532809	170535752
chr1	42234346	42237289
chr5	158786519	158789448
chr22	38427550	38430464
chr17	43278080	43280991
chr4	54361005	54363915
chr19	33648777	33651678
chr5	180615897	180618794
chr19	14724929	14727823
chr6	71958017	71960909
chr15	70556519	70559401
chr19	54711999	54714847
chr16	11764243	11767083
chr15	57279292	57282111
chr2	9936765	9939584
chr4	148975485	148978292
chr11	46358428	46361207
chr4	147688247	147691016
chr18	10111301	10114059
chr15	93791045	93793801
chr4	128388487	128391221
chr1	229071929	229074647
chr14	56806822	56809528
chr2	4146686	4149376
chr5	150473231	150475886
chr1	110333407	110336062
chr7	30470308	30472948
chr8	134381418	134384057
chr6	107992141	107994772
chr2	106413694	106416320
chr1	77402459	77405084
chr2	43437749	43440370
chr6	47133611	47136218
chr10	75666324	75668922
chr12	131955951	131958525
chr3	123781058	123783584
chr21	35571132	35573657
chr1	183547296	183549813
chr16	84631196	84633690
chr6	165597363	165599850
chr4	8169608	8172057
chr7	142585482	142587905
chr16	17316750	17319172
chr15	52427849	52430267
chr11	85656903	85659311
chr16	57375068	57377437
chrX	7001964	7004284
chr2	43186506	43188823
chr3	127678805	127681119
chr9	75815867	75818167
chr1	200175174	200177472
chr9	134130099	134132395
chr12	89554504	89556798
chr11	69064123	69066414
chr9	134654904	134657185
chr10	65388423	65390693
chr10	121439721	121441953
chr6	34632143	34634354
chr13	48716639	48718847
chr8	29630929	29633122
chr8	144301080	144303272
chr3	144804889	144807079
chr4	185732757	185734921
chr3	30686087	30688245
chr11	57200270	57202411
chr13	99135255	99137365
chr21	44817886	44819983
chr17	16189186	16191282
chr4	27068294	27070382
chr20	35903537	35905618
chr5	59553746	59555826
chr9	93925100	93927171
chrX	46039740	46041810
chr12	43090516	43092545
chr19	9851821	9853842
chr18	27295998	27297992
chr10	867218	869207
chr2	38122407	38124381
chr12	65093350	65095322
chr19	2032064	2034020
chr20	5059269	5061212
chr1	230138205	230140135
chr5	111265691	111267613
chr7	139586035	139587957
chr4	139920943	139922861
chr1	153569756	153571669
chr5	177755033	177756944
chr19	609010	610919
chr9	73033917	73035825
chr7	5269935	5271836
chr1	154914968	154916861
chr5	79421283	79423175
chr7	64145413	64147283
chr2	8442114	8443966
chr10	73648542	73650387
chr7	25654613	25656455
chr20	31272342	31274182
chr2	65663329	65665168
chr8	102972693	102974511
chr1	41339776	41341593
chr16	57173870	57175677
chr8	56796661	56798463
chr8	58360234	58362035
chr1	175097421	175099217
chr11	64392654	64394443
chr2	128973924	128975713
chr9	91537117	91538892
chr8	38794321	38796096
chr6	140357493	140359256
chr12	23474705	23476454
chr10	120893567	120895311
chr6	149593063	149594789
chr6	35460622	35462334
chr20	48702536	48704248
chr1	12480344	12482055
chr10	45874882	45876584
chr20	39211267	39212964
chr10	11220815	11222508
chr12	116843050	116844740
chr16	68366529	68368219
chr3	57968228	57969875
chr8	19554000	19555639
chr20	48965784	48967412
chr5	14593455	14595081
chr8	123934923	123936540
chr1	26945930	26947545
chr17	1101416	1103028
chr18	43588062	43589667
chr1	228415180	228416775
chr8	142104150	142105744
chr11	61452955	61454543
chr1	111745715	111747300
chr8	68514885	68516469
chr6	43978608	43980175
chr14	100999599	101001143
chr21	34805797	34807340
chr3	148941717	148943253
chr19	8564036	8565544
chr16	50315907	50317397
chr9	139513122	139514608
chr8	11734944	11736429
chr12	52365501	52366985
chr6	144605955	144607435
chr18	22549654	22551132
chr17	75424328	75425783
chr4	88948912	88950352
chr14	20647488	20648919
chr6	88972151	88973578
chr15	67400803	67402217
chr1	31988713	31990119
chr16	30500480	30501884
chr19	823768	825162
chr2	25642573	25643961
chr8	22604778	22606166
chr7	6462887	6464263
chr3	143772578	143773948
chr3	11329363	11330728
chr10	61791363	61792727
chr18	23572353	23573711
chr7	48284539	48285893
chr22	40357522	40358868
chr3	5018838	5020180
chr11	18274075	18275412
chr18	10057505	10058842
chr8	119199055	119200391
chr5	67266072	67267404
chrX	38719655	38720983
chr12	54011986	54013304
chr6	114361130	114362447
chr20	48621213	48622529
chr20	50077352	50078661
chr3	138551617	138552922
chr12	48001572	48002873
chr7	105683358	105684655
chr5	56481175	56482470
chr5	53569454	53570745
chr19	2168096	2169373
chr6	43945311	43946581
chr22	45060130	45061397
chr3	49382567	49383828
chr2	10674136	10675366
chr1	87617297	87618521
chr3	143530502	143531720
chr9	32898862	32900078
chr3	43221683	43222892
chr5	134817120	134818322
chr10	82012349	82013551
chr3	156533951	156535151
chr10	125978999	125980197
chr1	209906090	209907283
chr1	44299912	44301099
chr16	56998592	56999775
chr1	156521838	156523015
chr8	9755866	9757031
chr1	215406702	215407861
chr5	10796642	10797794
chr19	6801594	6802744
chr6	43600249	43601392
chr19	10483479	10484615
chr12	96448067	96449197
chr2	240422075	240423200
chr1	167683792	167684917
chr18	60766518	60767637
chr9	95826760	95827875
chr2	101729344	101730448
chr8	6285899	6287001
chr11	120078726	120079827
chr10	78721686	78722781
chr6	143042392	143043475
chr5	17713553	17714629
chr9	32728195	32729271
chrX	129860649	129861712
chr11	2532283	2533330
chr1	145712704	145713745
chr9	35842073	35843112
chr19	52068197	52069235
chr7	47331389	47332425
chr1	113243062	113244097
chr1	230890579	230891613
chr17	38267713	38268743
chr2	29174933	29175963
chr1	42268578	42269607
chr5	139721900	139722907
chr14	93075621	93076627
chr6	146626349	146627342
chr3	142700035	142701026
chr1	43795936	43796920
chr22	30037000	30037980
chr19	17734640	17735618
chr12	63138429	63139406
chr14	38071692	38072669
chrX	53316875	53317851
chr1	36952002	36952974
chr2	145582502	145583471
chr1	97629119	97630084
chr14	81882648	81883611
chr16	1701101	1702060
chrX	12974405	12975357
chr13	93024282	93025224
chr5	81147731	81148670
chr11	17186471	17187407
chr15	75335247	75336174
chr10	71951132	71952059
chr4	87849191	87850117
chr9	80602868	80603792
chr3	128135387	128136307
chr1	59368933	59369852
chr19	18525420	18526338
chr5	176906356	176907271
chr7	151424135	151425049
chr2	60593176	60594089
chr3	194745793	194746703
chr12	52512300	52513208
chr9	117797475	117798377
chr12	26427595	26428495
chr2	71291917	71292812
chr3	97629162	97630047
chr14	77186820	77187700
chr13	46400968	46401846
chr12	124990589	124991466
chr19	49470813	49471684
chr14	50527806	50528675
chr1	161155142	161156010
chr6	41673939	41674807
chr19	24216340	24217206
chr22	45980256	45981122
chr5	10607317	10608180
chr3	39221698	39222555
chr7	113692256	113693108
chr19	41915677	41916528
chr4	16586507	16587357
chr21	35348051	35348901
chr11	71780411	71781258
chr5	135336704	135337551
chr10	74057019	74057865
chr8	21715354	21716197
chr2	150715206	150716048
chr18	56316775	56317606
chr1	235246551	235247382
chr1	51443288	51444119
chr4	184104540	184105369
chr17	62981654	62982478
chr11	111867400	111868224
chr4	6940067	6940890
chr2	74432932	74433747
chr20	25023045	25023860
chr7	1130112	1130926
chr5	150862737	150863550
chr2	43520385	43521188
chr22	17700053	17700852
chr4	40623806	40624603
chr1	150534725	150535517
chr21	37110229	37111019
chr20	36796789	36797575
chr3	112919123	112919908
chr6	144444144	144444925
chr7	101361023	101361804
chr15	95156893	95157672
chr1	221056012	221056788
chr6	150259905	150260680
chr6	37662250	37663025
chr1	72347407	72348181
chr6	138279894	138280664
chr5	169790230	169790995
chr2	100830160	100830920
chr8	61911800	61912560
chr12	122237829	122238581
chr4	183730238	183730988
chr5	72567747	72568495
chr4	40685924	40686668
chr11	102340021	102340764
chr3	187672349	187673091
chr7	101377020	101377761
chr9	115995238	115995977
chr12	121582189	121582928
chr11	98705639	98706373
chr2	158117345	158118077
chr16	27338249	27338977
chr8	142129322	142130047
chr5	179196387	179197111
chr6	149320871	149321593
chr5	150144133	150144854
chr7	35420124	35420845
chr9	97688857	97689578
chr1	245032326	245033047
chr21	44596858	44597576
chr4	165431140	165431857
chr9	93686369	93687086
chr20	48384875	48385592
chr20	10485567	10486278
chr4	157294811	157295522
chr14	65623513	65624218
chr1	193324395	193325100
chr3	106176287	106176990
chr5	180596802	180597505
chr22	43559471	43560173
chr8	134646878	134647580
chr7	134117524	134118225
chr8	38522526	38523224
chr12	65953959	65954655
chr8	61862618	61863313
chr12	7062758	7063452
chr19	1415155	1415848
chr9	137144746	137145434
chr10	134234588	134235274
chr11	128326311	128326996
chr11	47380901	47381584
chr1	235011743	235012426
chr6	159158903	159159585
chr1	28105854	28106535
chr8	8945933	8946611
chr22	36847923	36848601
chr7	75246927	75247604
chr15	68524900	68525577
chr8	51594739	51595414
chr1	2165476	2166151
chr2	73511867	73512542
chr17	2906958	2907632
chr2	232186322	232186996
chr9	222068	222742
chr11	95889628	95890301
chr2	26231859	26232530
chr5	65141193	65141862
chr9	114774582	114775249
chr2	46063588	46064255
chr2	19423271	19423938
chr7	47293235	47293902
chr3	9821486	9822149
chr3	46434692	46435354
chr3	71144932	71145594
chr22	36007928	36008590
chr19	47032989	47033649
chr9	45119732	45120389
chr2	224735643	224736299
chr14	61570275	61570929
chr9	87925384	87926037
chr15	96828603	96829255
chr12	93569216	93569866
chr14	103537541	103538190
chr3	193497863	193498511
chr10	99167952	99168597
chr17	3438890	3439535
chr16	79495428	79496072
chr8	22920698	22921342
chr2	173149876	173150519
chr1	6272357	6273000
chr15	101986399	101987041
chr5	17141254	17141895
chr6	168432759	168433400
chr12	48144346	48144987
chr18	2050169	2050806
chr20	61359154	61359790
chr8	129054226	129054862
chr17	73263192	73263825
chr17	76588268	76588900
chr17	66409707	66410337
chr12	96514638	96515267
chr17	25570981	25571608
chrX	40265473	40266100
chr4	83786852	83787478
chr5	177965940	177966565
chr3	28229943	28230567
chr14	61811256	61811879
chr1	162862835	162863452
chr8	24207333	24207950
chr2	161560467	161561083
chr15	57179435	57180050
chr6	43692689	43693303
chr4	7987595	7988208
chr2	240144714	240145326
chr20	46634943	46635555
chr3	77377817	77378426
chr14	54514735	54515342
chr5	72422332	72422938
chr15	68802647	68803253
chr2	239869818	239870424
chr12	108691845	108692450
chr20	9716691	9717296
chr2	109830184	109830787
chr13	46978066	46978669
chr6	5979962	5980564
chr16	85558164	85558765
chr12	11899230	11899828
chr1	3389953	3390551
chr8	129746372	129746969
chr7	45422557	45423153
chr9	130624567	130625163
chr2	7935833	7936427
chr8	142147987	142148580
chr1	40887389	40887982
chr7	151534949	151535542
chr1	241774403	241774995
chr5	179171178	179171767
chr3	107629562	107630149
chr3	18024576	18025159
chr2	115191848	115192430
chr1	229163183	229163763
chr8	86447423	86448002
chr2	153344340	153344919
chr5	153129734	153130312
chr5	141326949	141327527
chr22	41809546	41810123
chr15	70393033	70393609
chr16	29772355	29772930
chr5	543822	544396
chr3	165290102	165290674
chr5	175280674	175281245
chr9	86367418	86367989
chr9	75200389	75200960
chr16	88767205	88767776
chr8	42270023	42270594
chr22	47170204	47170774
chr1	205573975	205574545
chr17	59678672	59679242
chr1	175178370	175178939
chr3	43298278	43298846
chr1	111877825	111878392
chr2	97453817	97454383
chr6	106342645	106343211
chr19	13900873	13901439
chr9	131503669	131504234
chr8	125726973	125727537
chr21	36237846	36238408
chr6	129493795	129494356
chr10	126300605	126301166
chr17	29706651	29707211
chr12	10526627	10527187
chr14	59628352	59628911
chr1	224691005	224691563
chr4	114705766	114706324
chr12	121091642	121092200
chr9	37994664	37995221
chrX	23945856	23946413
chr9	117614351	117614907
chr12	26952493	26953048
chr11	72323034	72323589
chr3	11181877	11182432
chr18	43012590	43013144
chr4	124789435	124789989
chr2	60643468	60644021
chr1	53813039	53813592
chr8	42645480	42646033
chr7	75910569	75911121
chr14	72943253	72943804
chr1	158065287	158065838
chr5	87857218	87857768
chr2	28668497	28669047
chr20	48891324	48891873
chr4	171041052	171041601
chr6	1363556	1364105
chr5	134581489	134582037
chrX	40031194	40031742
chr1	171250082	171250629
chr12	125198014	125198561
chr2	232478158	232478703
chr5	180479277	180479822
chr12	131577474	131578019
chr12	45594251	45594795
chr8	56756762	56757305
chr17	28627087	28627630
chr5	142382009	142382550
chr21	36544307	36544848
chr5	75143430	75143970
chr6	81159307	81159847
chr5	131802234	131802773
chr19	3608441	3608979
chr6	158088382	158088919
chr5	176650020	176650557
chr8	118663993	118664529
chr1	71352182	71352714
chr9	16289413	16289944
chr7	20259309	20259840
chr6	137085540	137086070
chr3	195823335	195823865
chr2	42180608	42181138
chr6	87582512	87583042
chr1	217543135	217543665
chr16	29184697	29185226
chr6	149969460	149969989
chr3	72213342	72213871
chr19	41739751	41740280
chr1	168421296	168421825
chr5	75197573	75198102
chr5	90458373	90458901
chr4	161746952	161747480
chr11	94307547	94308074
chr11	78861123	78861650
chr3	100240019	100240544
chr1	51927674	51928199
chr8	23648499	23649023
chr21	34481796	34482320
chr18	76399164	76399687
chr5	136899319	136899842
chr19	51115964	51116487
chr22	31907067	31907589
chr16	85325141	85325662
chr16	87588431	87588952
chr2	9470843	9471363
chr7	101499834	101500354
chr2	137082406	137082926
chr1	41898192	41898711
chr4	153474021	153474540
chr5	176921318	176921837
chr1	157773620	157774139
chr8	142080550	142081069
chr17	27655569	27656088
chr4	161240598	161241116
chr8	81209412	81209930
chr1	160983626	160984144
chr14	39169059	39169577
chr4	160725494	160726012
chr4	67648347	67648865
chr22	21806000	21806518
chr1	41960662	41961179
chr6	84615886	84616403
chr4	185817995	185818511
chr5	177929454	177929970
chr8	56389035	56389550
chr8	76129294	76129809
chr12	112272559	112273073
chr21	36367162	36367675
chr7	25625961	25626473
chr1	222978807	222979319
chr12	46611913	46612425
chr22	31845370	31845881
chr5	176005954	176006465
chr7	72276573	72277084
chr17	61718834	61719344
chr8	12622591	12623101
chr10	112619463	112619973
chr9	37908596	37909106
chr3	135301508	135302017
chr7	75304130	75304639
chr3	51715235	51715744
chr2	146450618	146451127
chr11	775238	775746
chr13	98628894	98629402
chr6	158892165	158892672
chr12	69370101	69370608
chr16	17510290	17510797
chr2	20724561	20725068
chr2	215548444	215548950
chr10	45745970	45746476
chr19	7722067	7722573
chr5	530133	530639
chr19	4267431	4267937
chr4	114597328	114597833
chr2	215330295	215330799
chr1	65631396	65631900
chr1	78058118	78058621
chr8	70858445	70858948
chr9	111198500	111199002
chr1	182021146	182021648
chr17	34223108	34223610
chr16	87887151	87887652
chr20	57579705	57580205
chr19	52011012	52011512
chr7	12536795	12537294
chr19	31039679	31040178
chr20	50151541	50152039
chr7	57599276	57599773
chr14	42791912	42792409
chr13	114064360	114064857
chr8	142275410	142275906
chr6	147178717	147179212
chr1	158255521	158256016
chr2	85738185	85738680
chr6	15595636	15596131
chr4	101351400	101351893
chr11	34931402	34931895
chr1	46998278	46998771
chr8	71158512	71159004
chr9	136720870	136721362
chr1	53260890	53261382
chr3	63568623	63569115
chr7	34945920	34946412
chr7	137758967	137759458
chr5	40407058	40407549
chr7	194830	195321
chr10	31280384	31280874
chr9	33158995	33159485
chr17	72808579	72809067
chr10	30509066	30509553
chr1	203290175	203290662
chr12	29408046	29408533
chr4	15569364	15569850
chr6	11953706	11954192
chr9	137299054	137299539
chr14	51288432	51288917
chr7	44086184	44086669
chr2	219564579	219565063
chr10	14701722	14702206
chr5	30676159	30676643
chr3	13718821	13719305
chr1	40560253	40560737
chr2	99421697	99422180
chr15	51869084	51869567
chr19	39141786	39142268
chr13	51252569	51253051
chr5	120694934	120695416
chr13	28422163	28422645
chr1	203171838	203172319
chr19	39224115	39224595
chr11	67188148	67188628
chr2	123081331	123081810
chr17	31069767	31070246
chr1	204430804	204431283
chr8	22773841	22774318
chr17	10221602	10222079
chr4	2836906	2837382
chr16	10722839	10723315
chr9	135857982	135858457
chr20	32953633	32954108
chr7	117432347	117432822
chr8	99344646	99345121
chr2	228272387	228272862
chr2	169005779	169006253
chr11	6215300	6215774
chr8	29197478	29197952
chr19	45654430	45654904
chr4	62238520	62238994
chr9	90060346	90060820
chr7	73809397	73809871
chr11	65319600	65320073
chr17	59456218	59456691
chr16	54104953	54105425
chr11	65355466	65355938
chr17	25959779	25960250
chr10	45915914	45916385
chr3	124318261	124318731
chr13	50215921	50216391
chr5	73748712	73749180
chr9	98980582	98981050
chr19	46471027	46471495
chr1	55008076	55008544
chr1	230324109	230324577
chr2	128419612	128420079
chr5	177739642	177740109
chr2	151328789	151329256
chr16	60589164	60589630
chr5	159769745	159770211
chr20	43238391	43238856
chr7	633070	633535
chr8	102527932	102528397
chr22	42958213	42958678
chr17	55970226	55970690
chr16	85726776	85727240
chr8	60213212	60213675
chr12	45080837	45081300
chr1	42298717	42299180
chr8	144853971	144854433
chr3	135158191	135158653
chr6	64062476	64062937
chr10	13378011	13378472
chr5	178957420	178957881
chr3	166866089	166866549
chr13	111123984	111124444
chr5	62100383	62100842
chr2	74968645	74969103
chr1	27958051	27958509
chr17	29039270	29039727
chr19	19160113	19160570
chr22	20191120	20191576
chr7	100202060	100202515
chr2	219198077	219198532
chr8	58817429	58817884
chr16	12910637	12911091
chr15	74492794	74493248
chr18	12420086	12420539
chr2	73452667	73453120
chr19	41833365	41833818
chr1	200857417	200857870
chr9	110436926	110437379
chr19	4075346	4075799
chr1	231557487	231557939
chr10	69146786	69147237
chr10	114925349	114925800
chr7	47514732	47515182
chr22	22171376	22171826
chr11	27948511	27948960
chr11	115914405	115914854
chr1	1080655	1081103
chr17	60729567	60730014
chr16	50622798	50623245
chr1	169573993	169574440
chr1	197429538	197429984
chrX	15719814	15720260
chr6	43474584	43475030
chr6	167503788	167504234
chr22	36726830	36727276
chr6	42611739	42612185
chr20	55391332	55391778
chr3	149902266	149902712
chr2	15047236	15047681
chr10	3712881	3713326
chr8	38722736	38723180
chr9	92483253	92483697
chrX	15921361	15921805
chr4	184285116	184285560
chr9	132250903	132251347
chr21	19527667	19528110
chr3	159482199	159482641
chr2	190816419	190816860
chr7	598227	598668
chr19	18788788	18789229
chr3	18484823	18485263
chr4	154409225	154409665
chr7	100181311	100181751
chr8	115863987	115864427
chr3	104005532	104005970
chr2	37621276	37621713
chr9	35477352	35477789
chr2	113486903	113487339
chrX	7028755	7029190
chr2	85975324	85975758
chr4	62512597	62513031
chr6	80512475	80512909
chr7	26438469	26438903
chr17	47269796	47270229
chr20	1793769	1794202
chr6	148694146	148694579
chr10	49863622	49864054
chr16	46952785	46953217
chr16	58916177	58916609
chr5	96503110	96503541
chr6	123111902	123112333
chr3	195194607	195195038
chr19	59081168	59081598
chr11	72452554	72452984
chr6	149004221	149004651
chr8	98607481	98607910
chr18	52520097	52520526
chr13	20907345	20907773
chr21	40742147	40742575
chr21	46334076	46334503
chr15	71587530	71587957
chr17	62403898	62404325
chr15	94802938	94803364
chr19	42375694	42376120
chr1	171341020	171341446
chr22	45683878	45684303
chr6	131602544	131602969
chr2	59904419	59904843
chr10	11355905	11356328
chrX	153273253	153273676
chr18	48737846	48738269
chr8	19738295	19738718
chr6	110769967	110770390
chr6	36635022	36635444
chr12	106726397	106726819
chr1	115690397	115690819
chr7	114052623	114053045
chr8	21894338	21894760
chr11	126435376	126435797
chr5	43270693	43271114
chr7	20513896	20514317
chr15	90643127	90643548
chr5	1792736	1793157
chr4	2246874	2247294
chr16	67424384	67424804
chr2	101865276	101865696
chr2	42329226	42329646
chr3	129346863	129347283
chr12	117323216	117323636
chr13	107116544	107116964
chr1	14109600	14110019
chr4	180998236	180998655
chr2	12197451	12197870
chr5	56059593	56060012
chr2	10484083	10484502
chr3	162020866	162021284
chr6	128811994	128812411
chr11	44976533	44976950
chr13	69964057	69964474
chr5	77837055	77837472
chr5	102090224	102090640
chr2	19107809	19108225
chr16	31264954	31265370
chr6	91762483	91762899
chr3	12395918	12396334
chr17	72678660	72679076
chr4	109502419	109502834
chr22	35985303	35985717
chr1	116270442	116270856
chr8	42482608	42483022
chr1	86296270	86296683
chrX	39631575	39631988
chr1	145129794	145130206
chr1	158290083	158290495
chr14	24559627	24560038
chr3	119041676	119042087
chr5	107229546	107229957
chr20	1851653	1852063
chr5	173168809	173169219
chr1	203643190	203643600
chr18	46423006	46423416
chr6	162914743	162915153
chr12	111797577	111797987
chr6	103206383	103206792
chr11	129838581	129838990
chr8	130003787	130004196
chr6	46380219	46380628
chr8	60302870	60303278
chr8	129890133	129890541
chr15	58540433	58540840
chr12	125211847	125212254
chr7	139616258	139616665
chr2	46555366	46555773
chr6	63825566	63825973
chr13	60098032	60098439
chr1	9470658	9471064
chr6	161106417	161106823
chr3	135794697	135795103
chr4	152459059	152459465
chr1	179296814	179297220
chr1	200123370	200123776
chr6	106563162	106563567
chr3	159640519	159640924
chr3	155728749	155729154
chr16	82116249	82116654
chr19	39633366	39633770
chr4	2414846	2415250
chr13	23535635	23536039
chr14	84533420	84533824
chr2	27406316	27406720
chr14	35404679	35405083
chr10	89922698	89923101
chr22	19753203	19753606
chr10	43913547	43913949
chr21	16500379	16500781
chr1	244387851	244388252
chr6	8855463	8855864
chr11	91760038	91760439
chr19	1069215	1069615
chr2	26678624	26679024
chr12	90234095	90234495
chr12	53104471	53104871
chr1	245084144	245084544
chr12	120746473	120746873
chr5	148746858	148747258
chr1_gl000192_random	143995	144395
chr9	133395890	133396290
chr14	86736798	86737197
chr19	55820969	55821368
chr16	30825498	30825897
chr17	48261003	48261402
chr11	121243364	121243763
chr10	81053584	81053982
chr10	89824413	89824811
chr3	14246327	14246725
chr15	51964232	51964629
chr6	157725808	157726205
chr8	36839447	36839843
chr3	196758362	196758758
chr4	54499647	54500043
chr18	71901547	71901943
chr3	195782641	195783037
chr7	41921275	41921671
chr6	41995791	41996186
chr3	59465044	59465439
chr4	141159434	141159829
chr18	13566742	13567136
chr2	121129173	121129567
chr11	119758929	119759323
chr7	2292641	2293035
chr5	134791875	134792268
chr8	37259145	37259538
chr4	154685953	154686346
chr8	74498358	74498750
chr18	22906655	22907047
chr19	50890592	50890984
chr6	89116233	89116625
chr10	121423305	121423697
chr6	148794486	148794878
chr8	10801740	10802131
chr20	62697295	62697685
chr3	125684418	125684808
chr1	90158270	90158660
chr10	115129572	115129962
chr9	85854128	85854517
chr5	63959105	63959494
chr18	43267135	43267524
chr5	131450202	131450590
chr12	116869622	116870010
chr3	126667543	126667931
chr1	205884292	205884680
chr10	121249141	121249529
chr14	75981446	75981834
chr20	35483351	35483739
chr1	238027679	238028066
chr22	22777028	22777415
chr15	90870654	90871041
chr2	12016681	12017068
chr2	28565428	28565815
chr4	18187187	18187573
chr17	1510571	1510957
chr13	46964099	46964485
chr6	33476151	33476536
chr12	12163133	12163518
chr15	76455628	76456013
chr12	25062563	25062948
chr3	179996488	179996872
chr18	74813502	74813886
chr3	124083035	124083419
chr2	223223583	223223967
chr9	136001137	136001521
chr9	92079396	92079779
chr2	232574855	232575238
chr5	71733267	71733650
chr18	3073982	3074365
chr13	22689047	22689430
chr4	54970976	54971358
chr22	48846179	48846561
chr7	101950190	101950572
chr2	85533993	85534375
chr20	52455998	52456380
chr3	22674816	22675198
chrX	21976594	21976975
chr5	32176396	32176777
chr1	249219508	249219888
chr2	106187969	106188349
chr14	88512045	88512425
chr5	159475169	159475549
chr7	962896	963275
chr3	186071949	186072328
chr22	20808437	20808815
chr2	152945680	152946058
chr4	78415241	78415619
chr13	88546272	88546650
chr10	99265746	99266124
chr4	187760874	187761251
chr3	137543921	137544298
chr6	36669167	36669544
chr8	24858832	24859209
chr8	22411270	22411647
chr17	65487294	65487670
chr6	138167943	138168319
chr15	26038652	26039028
chr15	68850538	68850914
chr19	1453837	1454213
chr15	100468735	100469110
chrX	40014367	40014742
chr22	24862729	24863104
chr9	109984535	109984910
chr17	79527995	79528369
chr3	149865119	149865493
chr17	60258069	60258443
chr14	23025243	23025617
chr6	41506429	41506803
chr1	233248574	233248948
chr19	47258355	47258729
chr15	70820620	70820994
chrUn_gl000211	11347	11721
chr9	130347560	130347934
chr2	216823105	216823479
chr2	237876751	237877125
chr8	134743099	134743472
chr9	18650148	18650521
chr16	67574658	67575031
chr15	51520635	51521008
chr4	157836467	157836840
chr22	41593651	41594024
chr9	96221006	96221379
chr2	219232437	219232810
chr19	7557127	7557499
chr13	46421761	46422133
chr3	191052173	191052545
chr13	21517162	21517533
chr14	78617635	78618006
chr1	51176522	51176893
chr1	153510868	153511239
chr7	6764664	6765035
chr10	37758985	37759355
chr2	138464707	138465076
chr19	46814322	46814691
chr12	24893421	24893790
chr5	126655936	126656305
chr6	36199969	36200338
chr1	115974766	115975135
chr8	126446895	126447264
chr16	4715167	4715536
chr17	55655077	55655446
chr2	216696291	216696659
chr8	76305955	76306323
chr8	125820385	125820753
chr11	12171366	12171734
chr4	141719941	141720309
chr11	33194622	33194989
chr21	36767270	36767637
chr11	78400461	78400828
chr4	158939441	158939808
chrX	68085103	68085470
chr21	34782274	34782641
chr9	80479402	80479768
chr2	38881137	38881503
chr18	73846694	73847060
chr19	4581856	4582222
chr18	58323826	58324192
chr19	52049877	52050243
chr19	14436117	14436482
chrX	125243757	125244122
chr14	35871440	35871805
chr3	140828707	140829072
chr5	150744060	150744425
chr8	102903905	102904270
chr3	121714028	121714393
chr12	113478575	113478939
chr1	202621307	202621671
chr12	105093207	105093571
chr9	80295761	80296125
chr12	125534220	125534583
chr3	160753495	160753858
chr8	38578569	38578932
chr5	400001	400363
chr14	91806375	91806737
chr8	23258224	23258586
chr3	46262899	46263261
chr6	36095168	36095529
chr19	12994370	12994731
chr13	100927373	100927734
chr19	55610134	55610495
chr12	96570862	96571223
chr3	167238869	167239230
chr9	140003845	140004205
chr9	2704573	2704933
chr11	34621133	34621493
chr5	65079083	65079443
chr11	16910454	16910814
chr9	132222697	132223057
chr1	226270832	226271192
chr14	34825455	34825815
chr10	51791326	51791686
chr19	49899462	49899822
chr22	37186744	37187104
chr19	54751862	54752222
chr1	32166578	32166938
chr4	130775102	130775462
chr2	102565223	102565582
chr18	29628821	29629180
chr13	42556129	42556488
chr19	17832691	17833050
chr13	103651713	103652072
chr6	44026300	44026658
chr22	24552813	24553171
chr8	133386325	133386683
chr19	46931949	46932307
chr2	196195386	196195744
chr16	16045787	16046144
chr21	34992121	34992478
chr3	27981519	27981876
chr14	41205183	41205540
chr7	127862982	127863338
chr9	3576469	3576825
chr10	90030778	90031134
chr1	247486665	247487021
chr4	110911868	110912224
chr6	161557253	161557609
chr8	119735718	119736073
chr21	36423663	36424018
chr15	63212783	63213138
chr3	29660493	29660848
chr2	230486920	230487275
chr22	38483025	38483380
chr11	122649789	122650144
chr5	50170116	50170470
chr6	160456746	160457100
chr17	41607330	41607684
chr17	55635642	55635996
chr9	101630051	101630404
chr10	57082290	57082643
chr12	32572564	32572917
chr2	133335175	133335528
chr17	47549924	47550277
chrX	12489808	12490161
chr12	124656180	124656533
chr17	10018454	10018807
chr3	119071209	119071562
chr3	179675928	179676281
chr1	27518519	27518872
chr2	27011575	27011928
chr2	227409735	227410088
chr2	72319464	72319816
chr20	37967573	37967925
chr15	68261341	68261693
chr9	140583155	140583507
chr3	47866366	47866718
chr2	161430978	161431330
chr2	220090037	220090388
chr18	60970791	60971142
chr1	161454828	161455179
chr22	43147770	43148121
chr11	114064608	114064959
chr4	15402467	15402817
chr9	102581938	102582288
chr20	641059	641409
chr1	44534279	44534629
chr3	104730606	104730956
chr15	72520900	72521250
chr20	37427980	37428330
chr4	40201679	40202029
chr6	158349500	158349850
chr19	17876019	17876369
chr14	70092249	70092598
chr4	118924939	118925288
chr12	3837696	3838045
chr19	40164095	40164444
chr17	77901330	77901679
chr12	94357533	94357882
chr1	64977837	64978186
chr5	167755767	167756115
chr14	28787359	28787707
chr6	104871480	104871828
chr11	129994080	129994428
chr16	31117054	31117402
chr4	81124301	81124649
chr10	98417977	98418325
chr13	41354900	41355247
chr7	89366	89713
chr2	28018513	28018860
chr17	76614392	76614739
chr19	45783767	45784114
chr8	65706755	65707102
chr22	43870376	43870723
chr19	49162859	49163206
chr3	140553055	140553402
chr10	43249090	43249437
chr2	184714283	184714629
chr6	114018227	114018573
chrX	79479413	79479759
chr21	46387938	46388284
chr12	108977510	108977856
chr10	91055975	91056321
chr17	63367939	63368285
chr1	204681528	204681874
chr8	88241138	88241484
chr7	147608202	147608547
chr16	13178038	13178383
chr4	189552181	189552526
chr8	25991661	25992006
chr1	226370094	226370439
chr17	9990670	9991015
chr2	127415456	127415801
chr1	153536095	153536439
chr7	36824608	36824952
chr3	172390540	172390884
chr12	89740117	89740460
chr14	80730354	80730697
chr2	179395256	179395599
chr2	138419147	138419490
chr2	77980911	77981254
chr4	109603279	109603622
chr17	47295559	47295902
chr7	47596069	47596411
chr3	156304811	156305153
chr15	67867642	67867984
chr17	28431696	28432038
chr3	129067587	129067929
chr18	20180612	20180954
chr9	21104949	21105291
chr15	98221915	98222256
chr17	81150927	81151268
chr9	83839684	83840025
chr22	24921286	24921627
chr11	128583475	128583816
chr4	160636396	160636737
chr7	156624097	156624438
chr17	57863771	57864112
chr15	69087709	69088050
chr14	25129476	25129817
chr20	22755901	22756242
chr17	48056061	48056401
chr12	108726780	108727120
chr2	69012030	69012370
chr8	28221757	28222097
chr9	137039264	137039604
chr6	118904142	118904482
chr13	20780456	20780796
chr17	29055591	29055931
chr3	12318166	12318506
chr3	23525293	23525633
chrX	57612842	57613181
chr7	66919067	66919406
chr3	52222691	52223030
chr6	37084063	37084402
chr10	65285127	65285466
chr9	136804092	136804431
chr3	126449793	126450132
chr14	90244643	90244981
chr13	87887390	87887728
chr2	29235198	29235536
chr14	77814131	77814469
chr3	135503446	135503784
chr5	78471891	78472229
chr1	228565720	228566058
chr16	85649383	85649721
chr1	167570636	167570974
chr12	125136336	125136674
chr5	138179188	138179526
chr17	15349071	15349409
chr17	27309407	27309745
chr2	114604033	114604371
chr9	111410290	111410628
chr15	40091531	40091868
chr11	72991717	72992054
chr19	50844319	50844656
chr5	94343906	94344243
chr1	55697302	55697639
chr4	25537386	25537723
chr2	152006777	152007114
chr2	71832290	71832627
chr19	4715791	4716128
chr10	90175582	90175919
chr1	148949202	148949538
chr9	110725509	110725845
chr16	80710271	80710607
chr3	135269916	135270252
chr1	162392728	162393064
chr4	153564653	153564989
chr5	1555488	1555824
chr4	143326570	143326906
chr13	42942076	42942412
chr11	105196079	105196414
chr3	185828815	185829150
chr7	105383939	105384274
chr19	2974583	2974918
chr20	22256339	22256674
chr1	1373498	1373833
chr19	6518099	6518434
chr8	55082089	55082424
chr12	22692011	22692345
chr13	51905846	51906180
chr11	47023907	47024241
chr10	131681921	131682255
chr22	22384983	22385317
chr12	105043727	105044061
chr6	71785088	71785422
chr1	76163325	76163659
chr10	10776335	10776669
chr19	5962163	5962497
chr12	16726487	16726821
chr17	43368336	43368669
chr13	40026074	40026407
chr2	85083892	85084225
chr12	115870973	115871306
chr5	106697717	106698050
chr11	72947877	72948210
chr17	20602220	20602553
chr1	229335182	229335515
chr4	124940143	124940476
chr6	157201506	157201839
chr3	180175086	180175418
chr1	155733873	155734205
chr5	98269220	98269552
chr20	62313987	62314319
chr15	46161427	46161759
chr7	42496484	42496816
chr7	55661319	55661651
chr3	186745799	186746130
chr9	71567111	71567442
chr2	12309121	12309452
chr16	77880130	77880461
chr16	81730457	81730788
chr4	154572843	154573174
chr7	114004180	114004511
chr19	28966542	28966873
chr2	227656426	227656756
chrX	57942095	57942425
chr11	15671729	15672059
chr18	73167573	73167903
chr10	15237941	15238270
chr12	57495920	57496249
chr17	80845108	80845437
chr11	80668411	80668740
chr11	84977862	84978191
chr11	64957455	64957784
chr12	7795101	7795430
chr4	22148114	22148443
chr2	9796473	9796802
chr5	10632219	10632548
chr5	83152617	83152945
chr11	57151648	57151976
chrX	48534444	48534772
chr9	1087119	1087447
chr8	22076676	22077004
chr9	139649158	139649486
chr1	204481220	204481548
chr16	79701603	79701931
chr2	226895776	226896104
chrX	106917961	106918289
chr16	8944193	8944521
chr16	87441274	87441601
chr10	121275813	121276140
chr6	52020961	52021288
chr2	99125228	99125555
chr8	124964177	124964504
chr5	60625597	60625924
chr1	87645552	87645879
chr6	92611000	92611327
chr9	110469734	110470061
chr8	27141473	27141800
chr2	235334640	235334967
chr6	82407366	82407693
chr2	182170239	182170566
chr12	65845251	65845578
chr7	97648085	97648412
chr9	98926066	98926393
chr18	48956907	48957233
chr12	93489176	93489502
chr12	110283254	110283580
chr9	38079965	38080291
chr10	32248719	32249045
chr8	20879488	20879814
chr2	235952932	235953258
chr3	58469924	58470250
chr15	76357602	76357928
chr6	138914388	138914714
chr8	29387445	29387771
chr1	101428780	101429106
chr5	163378096	163378422
chr7	122946036	122946361
chr2	225198843	225199168
chr1	33899400	33899725
chr3	194925334	194925659
chr2	100402159	100402484
chr7	98821992	98822317
chr12	6761385	6761710
chr4	107836731	107837056
chr8	66209944	66210269
chr9	126665694	126666018
chr8	101878724	101879048
chr9	139844550	139844874
chr16	67346658	67346982
chr11	121758301	121758625
chr17	38478656	38478980
chr9	82227982	82228306
chr2	111704616	111704940
chr9	73056668	73056991
chr7	36963510	36963833
chr7	66096310	66096633
chr13	60575923	60576246
chr7	18126007	18126330
chr6	36427259	36427582
chr2	200735302	200735625
chr5	172434732	172435055
chr11	119409515	119409837
chr3	53136927	53137249
chr8	19175948	19176270
chr21	46952754	46953076
chr3	161051480	161051802
chr2	37977392	37977714
chr1	182453748	182454069
chr12	132303784	132304105
chr6	43768453	43768774
chrX	5426501	5426822
chr9	140234552	140234873
chr11	45567955	45568276
chr6	35693590	35693911
chr1	161979550	161979871
chr5	122478545	122478866
chr2	129492396	129492717
chr8	61564357	61564678
chr15	58746562	58746883
chr22	32534189	32534510
chr5	133288911	133289232
chr16	68390372	68390692
chr6	35393759	35394079
chr16	81990273	81990593
chr10	102242348	102242668
chr1	145070774	145071094
chr3	14475927	14476247
chr11	110978253	110978573
chr8	128378201	128378521
chr22	45820129	45820449
chr8	71036031	71036351
chr2	68595036	68595356
chr19	47461933	47462253
chr1	67205128	67205448
chr9	82493243	82493563
chr22	46974473	46974792
chr15	91459042	91459361
chr6	149100446	149100765
chr20	54997829	54998148
chr6	39254386	39254705
chr15	81315975	81316293
chr8	25100881	25101199
chr4	26137021	26137339
chr5	60921515	60921833
chr4	154999652	154999970
chr3	129137261	129137579
chr21	21668293	21668611
chr7	56074843	56075161
chr3	45076477	45076795
chr3	4631613	4631931
chr16	30470061	30470379
chr14	105279738	105280056
chr6	148879004	148879322
chr14	87178524	87178842
chr2	212319952	212320270
chr4	14401918	14402235
chr16	10832722	10833039
chr9	47178143	47178460
chr18	43470674	43470991
chr1	24679420	24679737
chr9	37197120	37197437
chr12	76669540	76669857
chr9	140215329	140215645
chr1	185862142	185862458
chr4	43026814	43027130
chr17	79825974	79826290
chr15	72963133	72963449
chrX	111912261	111912577
chr2	242313968	242314284
chr7	135650335	135650651
chr8	133100255	133100571
chr19	40645800	40646116
chr2	208288616	208288932
chr11	8721574	8721890
chr18	33687568	33687883
chr3	136432804	136433119
chr18	57069715	57070030
chr9	114398003	114398318
chr19	38983151	38983466
chr8	122314786	122315101
chr3	187704217	187704532
chr1	59942971	59943286
chr9	32349183	32349498
chr1	33927036	33927351
chr6	85555275	85555590
chr2	242383236	242383551
chr13	59161268	59161583
chr22	44946782	44947096
chrX	118460410	118460724
chr21	47438547	47438861
chr1	40426353	40426667
chr3	177167472	177167786
chr12	99524527	99524841
chr1	180086098	180086412
chr18	9926821	9927135
chr7	42024495	42024809
chr2	120160243	120160556
chr17	40340703	40341016
chr18	11259536	11259849
chr3	22516193	22516506
chr2	232788850	232789163
chr2	232248315	232248628
chr16	81565117	81565430
chr17	9967092	9967405
chr12	121890231	121890544
chr21	22423454	22423767
chr6	102558122	102558435
chr2	91762206	91762519
chr3	169850135	169850448
chr16	77904176	77904489
chr22	37764059	37764372
chr8	22397144	22397456
chr1	60162787	60163099
chr16	53807937	53808249
chr10	22103786	22104098
chr7	2774554	2774866
chr8	77220382	77220694
chr2	233704376	233704688
chr2	101944922	101945234
chr10	3264287	3264599
chr15	50306132	50306444
chr14	74195359	74195671
chr20	36824900	36825212
chr11	2402337	2402649
chrX	40709558	40709870
chr16	28947242	28947554
chr6	100791477	100791789
chr9	32847743	32848055
chr15	25983419	25983731
chr10	3818461	3818772
chr1	2574299	2574610
chr6	130369714	130370025
chr13	111317988	111318299
chr6	110024135	110024446
chr8	90920571	90920882
[truncated: 4,060 more rows]

## Sheet: VDR.promoter.bed
chromosome	promoter start	promoter end
chr1	901484	901807
chr1	1710311	1710478
chr1	1710644	1710847
chr1	1711374	1711608
chr1	1711920	1712077
chr1	2460793	2461062
chr1	2488705	2488972
chr1	2516934	2517252
chr1	3371474	3372055
chr1	3568225	3568388
chr1	6086128	6086471
chr1	9129729	9129924
chr1	11752313	11752602
chr1	11919453	11919619
chr1	12228588	12228847
chr1	16481035	16481254
chr1	16691768	16691990
chr1	16971018	16971240
chr1	17337128	17337369
chr1	17380405	17380657
chr1	20916055	20916403
chr1	22962787	22963148
chr1	24069982	24070491
chr1	25757624	25757779
chr1	25870394	25870550
chr1	25942684	25943065
chr1	26146372	26146636
chr1	26186617	26186925
chr1	27226960	27227227
chr1	27668077	27668227
chr1	27669861	27670105
chr1	27951532	27951687
chr1	27952617	27953153
chr1	28285875	28286511
chr1	28423293	28423468
chr1	31229495	31229936
chr1	31538646	31538833
chr1	32479375	32479676
chr1	32539960	32540215
chr1	33815780	33816259
chr1	35544890	35545073
chr1	36183951	36184245
chr1	36234924	36235090
chr1	36235235	36235523
chr1	36773211	36773406
chr1	38325899	38326545
chr1	39456368	39457120
chr1	39457403	39457554
chr1	40105499	40105762
chr1	40137882	40138108
chr1	40156702	40157376
chr1	40254843	40255098
chr1	40366621	40368135
chr1	40420027	40420699
chr1	40420764	40420951
chr1	40421174	40421588
chr1	40504912	40505105
chr1	40505317	40506580
chr1	40626889	40627040
chr1	40723672	40723937
chr1	40780981	40781143
chr1	40783334	40783707
chr1	40839458	40839611
chr1	40839685	40839900
chr1	40840102	40840368
chr1	40862209	40863009
chr1	40942864	40943120
chr1	40974237	40974619
chr1	41156976	41158073
chr1	41249881	41250453
chr1	41326049	41327595
chr1	41327772	41328120
chr1	41487128	41487417
chr1	41705990	41706215
chr1	41706985	41707324
chr1	41707469	41707727
chr1	42800949	42801131
chr1	43124024	43124460
chr1	43855468	43855772
chr1	44115209	44115593
chr1	44173514	44173683
chr1	44439770	44440076
chr1	44820742	44821052
chr1	45139954	45140256
chr1	45240958	45241131
chr1	45273432	45274119
chr1	45275270	45275558
chr1	47079542	47079773
chr1	47903118	47903298
chr1	51425438	51426059
chr1	53098641	53098832
chr1	54303024	54303248
chr1	54355531	54355837
chr1	59012328	59012521
chr1	67217752	67218141
chr1	67218227	67218723
chr1	67390705	67390916
chr1	67395563	67395808
chr1	67519780	67520073
chr1	67520516	67520674
chr1	68150822	68151081
chr1	68151401	68152406
chr1	71546933	71547211
chr1	72750031	72750253
chr1	84972241	84972496
chr1	85038315	85039060
chr1	92950277	92950478
chr1	92952514	92952680
chr1	93427547	93427791
chr1	93544667	93544830
chr1	94374300	94374517
chr1	95007440	95007592
chr1	109643251	109643478
chr1	109756792	109756942
chr1	110880752	110881295
chr1	112046290	112046444
chr1	113498340	113498773
chr1	115323351	115323511
chr1	115396277	115396601
chr1	116518710	116518962
chr1	116520355	116520571
chr1	116915404	116915708
chr1	116916455	116916714
chr1	121261240	121261488
chr1	144931955	144932176
chr1	145414328	145414617
chr1	146643861	146644253
chr1	149856573	149856738
chr1	150551178	150551381
chr1	152009516	152009666
chr1	153362609	153362759
chr1	153538971	153539247
chr1	153918367	153918729
chr1	153919160	153919347
chr1	154164713	154164864
chr1	154375962	154376178
chr1	154377584	154377883
chr1	154378843	154379082
chr1	154473948	154475055
chr1	154599323	154599589
chr1	154974473	154974623
chr1	155163222	155163565
chr1	155178132	155178440
chr1	155198047	155198200
chr1	155214510	155214709
chr1	155243323	155243543
chr1	155294217	155294492
chr1	156085690	156085840
chr1	156211349	156211614
chr1	156561594	156561890
chr1	156719596	156719840
chr1	158149485	158149671
chr1	158150549	158151095
chr1	159751034	159751380
chr1	159824474	159824738
chr1	159894793	159895036
chr1	160254577	160254831
chr1	160617217	160617466
chr1	160832589	160832798
chr1	160833479	160833875
chr1	161038258	161038701
chr1	161039590	161039775
chr1	161102693	161102979
chr1	161172216	161172379
chr1	161691880	161692145
chr1	166844987	166845696
chr1	167905140	167905316
chr1	169074940	169075126
chr1	173684180	173684363
chr1	176176341	176176798
chr1	179198405	179198643
chr1	179263674	179263854
chr1	179923999	179924174
chr1	182359485	182359763
chr1	182992916	182993309
chr1	183559608	183559806
chr1	186344339	186344543
chr1	193091359	193091601
chr1	197744575	197744785
chr1	197745084	197745434
chr1	201710692	201710961
chr1	202128438	202128621
chr1	202129151	202129301
chr1	202857486	202857693
chr1	202895973	202896197
chr1	202975114	202975282
chr1	203144908	203145165
chr1	203156103	203156416
chr1	203764565	203764728
chr1	203830776	203831000
chr1	205473412	205473598
chr1	206290384	206290550
chr1	206859305	206859518
chr1	206944504	206944692
chr1	206947408	206947670
chr1	207003202	207003603
chr1	207095325	207095539
chr1	207494785	207495119
chr1	209846792	209847016
chr1	209847324	209847541
chr1	209848247	209848976
chr1	209929222	209929594
chr1	210502120	210502305
chr1	211432237	211432515
chr1	211752485	211752644
chr1	212208368	212208651
chr1	212872424	212872662
chr1	214725390	214725564
chr1	215256069	215256351
chr1	215740502	215740830
chr1	220219843	220220104
chr1	221051726	221051947
chr1	221916249	221916470
chr1	223317127	223317471
chr1	223900093	223900304
chr1	224545918	224546252
chr1	225616855	225617083
chr1	226069290	226069484
chr1	226078632	226078792
chr1	226249762	226249926
chr1	226925796	226926091
chr1	227922259	227922422
chr1	230777942	230778620
chr1	230883408	230883560
chr1	231176354	231176544
chr1	231748516	231748870
chr1	231749211	231749441
chr1	231762971	231763191
chr1	233463156	233463353
chr1	234509091	234509432
chr1	234744052	234744313
chr1	244996736	244996923
chr1	244998174	244998429
chr1	245027916	245028074
chr1	245134095	245134258
chr1	246887227	246887419
chr1	246887530	246887721
chr1	247274695	247274972
chr1	247494547	247494837
chr1	247495715	247495879
chr1	247578974	247579560
chr1	249132796	249133124
chr10	1094955	1095209
chr10	11205289	11205454
chr10	15001377	15001591
chr10	18940631	18941119
chr10	21784778	21785054
chr10	22291874	22292024
chr10	26726939	26727288
chr10	26727931	26728298
chr10	32218055	32218444
chr10	38383092	38383371
chr10	43892640	43892880
chr10	44879992	44880151
chr10	45456471	45456624
chr10	45496107	45496342
chr10	46222668	46223010
chr10	51572431	51572648
chr10	51827686	51827998
chr10	64564778	64565038
chr10	70231643	70231923
chr10	72045127	72045288
chr10	73555096	73555293
chr10	74033237	74033537
chr10	75541649	75541933
chr10	77162586	77162865
chr10	80828614	80828808
chr10	85932210	85932438
chr10	89622025	89622386
chr10	90611628	90611852
chr10	92617965	92618167
chr10	95462320	95462511
chr10	96122676	96122931
chr10	99077790	99078132
chr10	99079894	99080210
chr10	99080698	99080868
chr10	99093611	99093792
chr10	102289620	102289797
chr10	102821066	102821260
chr10	103113848	103114070
chr10	103815577	103816092
chr10	104155945	104156281
chr10	104212536	104212851
chr10	104952285	104952505
chr10	105004490	105004683
chr10	105614132	105614691
chr10	112632096	112632421
chr10	114612077	114612349
chr10	114710502	114710652
chr10	120924785	120925326
chr10	127511927	127512091
chr11	560427	560657
chr11	789766	789918
chr11	828984	829525
chr11	1861118	1861360
chr11	2323066	2323303
chr11	2951414	2951801
chr11	6222293	6222447
chr11	6411333	6411627
chr11	6704688	6704838
chr11	7533759	7534042
chr11	9779499	9779709
chr11	10471604	10471848
chr11	13032045	13032208
chr11	13518975	13519262
chr11	18032752	18032939
chr11	18127601	18127765
chr11	18342988	18343228
chr11	18415466	18415617
chr11	18720670	18720887
chr11	19137973	19138190
chr11	19733935	19734127
chr11	33915237	33915712
chr11	47398267	47398655
chr11	47736741	47736978
chr11	48329332	48329636
chr11	57091591	57091788
chr11	57365658	57365881
chr11	57435161	57435638
chr11	59951382	59951686
chr11	61582797	61583162
chr11	62572916	62573261
chr11	62574448	62574712
chr11	63273448	63273660
chr11	63383577	63383821
chr11	63438486	63438725
chr11	63536348	63536694
chr11	63605386	63605589
chr11	63654910	63655389
chr11	63656062	63656287
chr11	63994141	63994420
chr11	64509735	64510029
chr11	64510455	64510758
chr11	64511058	64511437
chr11	64646699	64647110
chr11	64864127	64864650
chr11	64901932	64902121
chr11	65101176	65101346
chr11	65152802	65153045
chr11	65153586	65153790
chr11	65189126	65189284
chr11	65189643	65190352
chr11	65341778	65342055
chr11	65405953	65406183
chr11	65408417	65408579
chr11	65601070	65601255
chr11	65656869	65657050
chr11	65666660	65667048
chr11	65728978	65729184
chr11	66085604	66086094
chr11	67120978	67121128
chr11	67139855	67140009
chr11	67140660	67140812
chr11	67159081	67159280
chr11	67272494	67272769
chr11	67275450	67275612
chr11	67397996	67398343
chr11	68039550	68039901
chr11	68817045	68817336
chr11	69062827	69063051
chr11	72325104	72325371
chr11	72354124	72354604
chr11	72523970	72524196
chr11	72525396	72525829
chr11	72526805	72527018
chr11	72929167	72929369
chr11	72983598	72983863
chr11	73693051	73693286
chr11	74441031	74441256
chr11	75918051	75918476
chr11	101981525	101981727
chr11	111383250	111383570
chr11	111944782	111944996
chr11	112096833	112096995
chr11	114310322	114310602
chr11	116969337	116969669
chr11	117856747	117856939
chr11	118308007	118308213
chr11	118476259	118476491
chr11	118661142	118661555
chr11	118827378	118827559
chr11	119039285	119039469
chr11	120197513	120197705
chr11	122932690	122932840
chr11	122932896	122933596
chr11	124095415	124095781
chr11	124632217	124632426
chr11	124767719	124768287
chr11	126226401	126226751
chr11	128563862	128564168
chr11	128711578	128712105
chr11	129765591	129765768
chr11	129873001	129873241
chr12	323327	323535
chr12	6488047	6488233
chr12	6861757	6862216
chr12	6881200	6881379
chr12	7819767	7820007
chr12	12878304	12878537
chr12	22199783	22199954
chr12	22697470	22697645
chr12	26278434	26278650
chr12	33048479	33048738
chr12	40013589	40013943
chr12	45609213	45609370
chr12	46121301	46121815
chr12	46122538	46122887
chr12	46385479	46385692
chr12	46661988	46662192
chr12	46662518	46662740
chr12	47610168	47610396
chr12	49581887	49582253
chr12	50297885	50298051
chr12	50353380	50353683
chr12	52306002	52306447
chr12	53602747	53602966
chr12	53714864	53715153
chr12	53835029	53835316
chr12	53845572	53845929
chr12	53846265	53846463
chr12	54520564	54521053
chr12	54688048	54688223
chr12	54694770	54695041
chr12	55378158	55378690
chr12	56123001	56123240
chr12	56727956	56728366
chr12	57523792	57524071
chr12	57915932	57916317
chr12	58120232	58120428
chr12	58210632	58210811
chr12	65015087	65015266
chr12	66563733	66563889
chr12	66563972	66564140
chr12	69202540	69202723
chr12	75874375	75874701
chr12	75875176	75875441
chr12	76478573	76478823
chr12	81333418	81333640
chr12	89746385	89746671
chr12	92537914	92538211
chr12	93323260	93323463
chr12	94853789	94853957
chr12	95396936	95397431
chr12	95467188	95467468
chr12	100661253	100661694
chr12	102090979	102091234
chr12	102270951	102271300
chr12	104680649	104681138
chr12	106642509	106642756
chr12	109251095	109251407
chr12	109530906	109531331
chr12	110318361	110318572
chr12	110907048	110907371
chr12	110939899	110940107
chr12	111843201	111843470
chr12	111844934	111845162
chr12	113841749	113841948
chr12	116997170	116997392
chr12	120426986	120427315
chr12	120805770	120806320
chr12	120806508	120806691
chr12	120907487	120907656
chr12	120907944	120908362
chr12	121477089	121477304
chr12	121733970	121734268
chr12	122906679	122906830
chr12	124016755	124016953
chr12	124457251	124457454
chr12	125052278	125052448
chr12	125053008	125053551
chr12	125399484	125399670
chr12	125479232	125479519
chr12	132313857	132314216
chr13	20436640	20436799
chr13	20533808	20534005
chr13	21476153	21476356
chr13	21751050	21751313
chr13	27998608	27998867
chr13	27999607	28000271
chr13	36871898	36872065
chr13	41345306	41345634
chr13	41634321	41634536
chr13	42622407	42622563
chr13	44452999	44453342
chr13	45914582	45914757
chr13	45991500	45991722
chr13	48612066	48612377
chr13	48806923	48807204
chr13	49107664	49107817
chr13	51417722	51417908
chr13	51483757	51483960
chr13	52027470	52027747
chr13	61989141	61989298
chr13	74709084	74709311
chr13	77459869	77460071
chr13	77901235	77901454
chr13	101326619	101327133
chr13	103425147	103425368
chr13	103425559	103425871
chr13	113951122	113951376
chr14	20801528	20801687
chr14	23235935	23236223
chr14	23284651	23285136
chr14	23588405	23588565
chr14	23775598	23775933
chr14	24583090	24583397
chr14	24584242	24584553
chr14	24779966	24780218
chr14	24782109	24782753
chr14	24808483	24808956
chr14	31091394	31091554
chr14	35590429	35590586
chr14	35872894	35873183
chr14	35873901	35874293
chr14	45431249	45431419
chr14	47122226	47122438
chr14	50100480	50100632
chr14	56585942	56586147
chr14	58666372	58666650
chr14	60558673	60558968
chr14	61114925	61115333
chr14	61115807	61116239
chr14	66974876	66975219
chr14	67708429	67708601
chr14	68167445	68167608
chr14	69444605	69444776
chr14	70078664	70078996
chr14	74318476	74318729
chr14	74769478	74769876
chr14	75389813	75390080
chr14	75535947	75536307
chr14	75894223	75894725
chr14	77279189	77279377
chr14	77494452	77494826
chr14	78083306	78083487
chr14	78266446	78266713
chr14	90528127	90528497
chr14	91709812	91710032
chr14	92587872	92588024
chr14	100531463	100531617
chr14	100532625	100532895
chr14	100844208	100844364
chr14	104396523	104396708
chr14	105392574	105393059
chr14	105531742	105531991
chr14	105780323	105780490
chr14	105953335	105953529
chr15	34502328	34502493
chr15	34659559	34659893
chr15	35838416	35838850
chr15	40225839	40226272
chr15	40398966	40399297
chr15	40574524	40574899
chr15	40598586	40598855
chr15	40601085	40601492
chr15	41046934	41047417
chr15	42264238	42264393
chr15	43425190	43425725
chr15	44829238	44829418
chr15	48009295	48009651
chr15	50474259	50474967
chr15	50646827	50647127
chr15	50716300	50716510
chr15	52861165	52861416
chr15	55488943	55489166
chr15	57592081	57592416
chr15	63795499	63795768
chr15	66586462	66586631
chr15	68118063	68118261
chr15	71185091	71185317
chr15	72766916	72767583
chr15	74753352	74753502
chr15	75018183	75018848
chr15	75073257	75073506
chr15	75229830	75230519
chr15	75493894	75494098
chr15	75917660	75917952
chr15	75940659	75940863
chr15	78591709	78592017
chr15	80352297	80352519
chr15	82554216	82555159
chr15	83479388	83479821
chr15	85524485	85524671
chr15	89164581	89164791
chr15	89182636	89182916
chr15	90358090	90358289
chr15	90807987	90808152
chr15	91471423	91471584
chr15	91473323	91473620
chr15	91478060	91478451
chr15	92396158	92396337
chr15	101142770	101142988
chr15	102264467	102264672
chr16	691636	691838
chr16	692567	692854
chr16	698242	698468
chr16	730276	730431
chr16	1823098	1823263
chr16	1922565	1922847
chr16	2015725	2016010
chr16	2059056	2059408
chr16	2097316	2097479
chr16	2255070	2255370
chr16	2933137	2933479
chr16	2961403	2961815
chr16	3019732	3019888
chr16	3314196	3314500
chr16	4465505	4465973
chr16	4852094	4852363
chr16	11350191	11350381
chr16	11361777	11362053
chr16	11763489	11763788
chr16	11835654	11836327
chr16	11836392	11836907
chr16	11892331	11892640
chr16	14726618	14726768
chr16	18812853	18813222
chr16	19078939	19079253
chr16	19421963	19422265
chr16	21610746	21610899
chr16	25269628	25269884
chr16	28873889	28874321
chr16	28874614	28874848
chr16	28890088	28890414
chr16	28936757	28936936
chr16	28985949	28986138
chr16	29302234	29302420
chr16	29757384	29757688
chr16	29818034	29818185
chr16	30103317	30103479
chr16	30103967	30104134
chr16	30483861	30484115
chr16	30485032	30485339
chr16	30537304	30537873
chr16	30661779	30662089
chr16	30710420	30710687
chr16	30760072	30760222
chr16	31106114	31106278
chr16	31162485	31162663
chr16	31213606	31213805
chr16	31214019	31214674
chr16	31366151	31366446
chr16	31454449	31454729
chr16	46917805	46917991
chr16	47007575	47007854
chr16	50729595	50729860
chr16	53468150	53468335
chr16	55866929	55867370
chr16	55868018	55868277
chr16	56484896	56485249
chr16	56965697	56965880
chr16	56997580	56997804
chr16	57391663	57391895
chr16	57392016	57392374
chr16	57578141	57578461
chr16	57701455	57701618
chr16	58163240	58163631
chr16	66587178	66587393
chr16	66731358	66731813
chr16	67312244	67312448
chr16	67595997	67596229
chr16	71929185	71929369
chr16	72088185	72088422
chr16	74733993	74734247
chr16	75281856	75282221
chr16	77757099	77757319
chr16	84220493	84220662
chr16	85059671	85059839
chr16	85169905	85170089
chr16	85646346	85646899
chr16	85647014	85647164
chr16	86542680	86542991
chr16	86543081	86543254
chr16	86544468	86544682
chr16	87417378	87417773
chr16	87425229	87425505
chr16	88518611	88518892
chr16	88636236	88636637
chr16	89625650	89625808
chr16	89788470	89788643
chr16	89882174	89882438
chr17	1620353	1620991
chr17	2239758	2239920
chr17	2699466	2699790
chr17	3627311	3627545
chr17	7482824	7483041
chr17	8027514	8027723
chr17	8126110	8126268
chr17	8198872	8199227
chr17	8870251	8870423
chr17	17741550	17741808
chr17	18280807	18280978
chr17	18381743	18381946
chr17	19551262	19551525
chr17	25957885	25958236
chr17	27053359	27053668
chr17	33390622	33390900
chr17	33700029	33700233
chr17	33905540	33905861
chr17	34417537	34417977
chr17	37025134	37025371
chr17	38476167	38476434
chr17	39636412	39636987
chr17	39942537	39942751
chr17	40574519	40574872
chr17	40610651	40610843
chr17	40687994	40688235
chr17	41132296	41132553
chr17	42580830	42581183
chr17	42634666	42634860
chr17	43224287	43224528
chr17	43238851	43239104
chr17	43299140	43299302
chr17	45727178	45727440
chr17	45727552	45727864
chr17	48225884	48226034
chr17	48556061	48556224
chr17	48556926	48557099
chr17	48784723	48784921
chr17	48785134	48785306
chr17	53828289	53828979
chr17	55162240	55162442
chr17	55980603	55980857
chr17	56065086	56065323
chr17	56406867	56407076
chr17	59489128	59489281
chr17	61524240	61524510
chr17	61678161	61678319
chr17	61920076	61920232
chr17	62008763	62008938
chr17	62075827	62076127
chr17	62502464	62502651
chr17	62971494	62971698
chr17	66244222	66244419
chr17	66288094	66288287
chr17	66509192	66509353
chr17	71189191	71189531
chr17	72270888	72271149
chr17	72709003	72709223
chr17	72709456	72709610
chr17	72732533	72733018
chr17	72734411	72734801
chr17	72982045	72982234
chr17	73127858	73128059
chr17	73891338	73891673
chr17	74260979	74261337
chr17	75315462	75315653
chr17	76123202	76123665
chr17	76140465	76140818
chr17	77070948	77071204
chr17	79197144	79197466
chr17	79762552	79762907
chr17	79791595	79791866
chr17	79792960	79793231
chr17	79849760	79849931
chr17	79881245	79881692
chr17	79884674	79884980
chr17	79885043	79885201
chr17	79918584	79918786
chr17	80186125	80186501
chr17	80188081	80188423
chr17	80188760	80189058
chr17	80292728	80292940
chr18	712506	713049
chr18	812971	813142
chr18	813198	813439
chr18	3593637	3594296
chr18	5295362	5295582
chr18	12948236	12948527
chr18	18690836	18691439
chr18	43913511	43913671
chr18	43915706	43915965
chr18	55253814	55253981
chr18	55288913	55289063
chr18	55289254	55289444
chr18	55711161	55711450
chr18	59561248	59561442
chr18	60382064	60382349
chr18	60382579	60382738
chr18	60985265	60985620
chr18	60987424	60987606
chr18	61034626	61035008
chr18	74207684	74207858
chr18	74241122	74241298
chr18	74534844	74535078
chr18	74844129	74844458
chr18	74845912	74846310
chr18	77725042	77725270
chr19	408969	409152
chr19	531073	531279
chr19	827673	827995
chr19	840756	841183
chr19	850470	850751
chr19	926739	926937
chr19	927053	927206
chr19	1068157	1068477
chr19	1093777	1094242
chr19	1241756	1241906
chr19	1383643	1383874
chr19	1406998	1407191
chr19	1512963	1513326
chr19	1592351	1592570
chr19	1815291	1815518
chr19	1904464	1904647
chr19	2163572	2163879
chr19	2282129	2282315
chr19	2427684	2427855
chr19	2476409	2476605
chr19	2476713	2476954
chr19	2783340	2783590
chr19	2842033	2842754
chr19	2867329	2867511
chr19	2977454	2977936
chr19	3763011	3763337
chr19	4066994	4067212
chr19	4067273	4067427
chr19	4182386	4182574
chr19	4184298	4184557
chr19	4402430	4402695
chr19	4540147	4540462
chr19	4559726	4559976
chr19	4867853	4868024
chr19	4900887	4901165
chr19	6372806	6372985
chr19	6392858	6393182
chr19	6670063	6670271
chr19	6772686	6773619
chr19	7292772	7293001
chr19	7293298	7293608
chr19	7812618	7812862
chr19	8070727	8070881
chr19	8580246	8580519
chr19	8641618	8641826
chr19	9731507	9731792
chr19	10380505	10380675
chr19	10380962	10381239
chr19	10397632	10397890
chr19	10542062	10542247
chr19	10654611	10654848
chr19	10677700	10677954
chr19	10763285	10763442
chr19	10763495	10763668
chr19	10828571	10828922
chr19	11038745	11038904
chr19	11307001	11307492
chr19	11639476	11640014
chr19	11708567	11708729
chr19	12034657	12035104
chr19	12201985	12202186
chr19	12405256	12406012
chr19	12595052	12595269
chr19	13212483	13212704
chr19	13213504	13213817
chr19	13213918	13214158
chr19	13858570	13858844
chr19	13946569	13946773
chr19	13947706	13947940
chr19	14115862	14116027
chr19	14117838	14118031
chr19	14137164	14137321
chr19	14491807	14492394
chr19	14629458	14629798
chr19	14786717	14786901
chr19	16128138	16128306
chr19	16187092	16187283
chr19	17336515	17336863
chr19	17336932	17337382
chr19	17413988	17414586
chr19	17416113	17416345
chr19	17633999	17634478
chr19	17667142	17667388
chr19	17969808	17969993
chr19	18263597	18263910
chr19	18283922	18284159
chr19	18335463	18335761
chr19	18385633	18385928
chr19	18452492	18452672
chr19	18653915	18654099
chr19	18654744	18655059
chr19	18699846	18700041
chr19	18700205	18700475
chr19	19028981	19029212
chr19	19626979	19627247
chr19	21688187	21688340
chr19	21688796	21689124
chr19	23577345	23577549
chr19	31839612	31839879
chr19	33463026	33463323
chr19	35491812	35492085
chr19	35939656	35940019
chr19	36393219	36393477
chr19	36398372	36398610
chr19	36399253	36399495
chr19	37861912	37862233
chr19	38397780	38398232
chr19	39322508	39322733
chr19	39390643	39391147
chr19	39901853	39902049
chr19	39936076	39936299
chr19	40931336	40931570
chr19	41256055	41256374
chr19	41303986	41304245
chr19	41304595	41305001
chr19	41698802	41698977
chr19	41882130	41882350
chr19	44008430	44008611
chr19	44100883	44101033
chr19	44174145	44174477
chr19	44617363	44617671
chr19	45004060	45004287
chr19	45147814	45147997
chr19	45428715	45429050
chr19	45579215	45579552
chr19	45580830	45581102
chr19	45927584	45927754
chr19	45928748	45928997
chr19	46145528	46146011
chr19	46389524	46389713
chr19	46405908	46406100
chr19	46628049	46628325
chr19	47221562	47221863
chr19	47287972	47288279
chr19	47731142	47731345
chr19	48759123	48759368
chr19	48772920	48773160
chr19	48894307	48894473
chr19	49057009	49057404
chr19	49891752	49891970
chr19	50015177	50015462
chr19	50015652	50015951
chr19	50143711	50144003
chr19	50181112	50181390
chr19	50399285	50399452
chr19	50528110	50528588
chr19	50867903	50868085
chr19	50878363	50878528
chr19	51670314	51670684
chr19	52034195	52034559
chr19	52034810	52035127
chr19	52531550	52531725
chr19	52642466	52642661
chr19	53194110	53194319
chr19	54606078	54606710
chr19	54877052	54877449
chr19	54959496	54959697
chr19	55174163	55174531
chr19	55586777	55586969
chr19	55770511	55770698
chr19	55834820	55835035
chr19	55850744	55850988
chr19	56186626	56186782
chr19	56189631	56189936
chr19	58193000	58193275
chr19	58919498	58919886
chr19	59030779	59031093
chr19	59087113	59087358
chr2	3606186	3606360
chr2	10183732	10184233
chr2	18741994	18742215
chr2	24306552	24306906
chr2	25194321	25194637
chr2	25896624	25897064
chr2	27346520	27346671
chr2	27579196	27579359
chr2	27850880	27851183
chr2	30454758	30454965
chr2	37459017	37459238
chr2	43019698	43019853
chr2	45482708	45483017
chr2	46770540	46770795
chr2	47167746	47167978
chr2	47168407	47168722
chr2	54014396	54014589
chr2	55276185	55276414
chr2	56412470	56412756
chr2	61244155	61244334
chr2	65658843	65659162
chr2	65659612	65659935
chr2	69871478	69871643
chr2	69872425	69872739
chr2	70314405	70314648
chr2	70417938	70418112
chr2	71294725	71294921
chr2	71679279	71679620
chr2	74007181	74007512
chr2	74374832	74375176
chr2	74729315	74729791
chr2	74730183	74730637
chr2	74733727	74734032
chr2	74734306	74734592
chr2	74775966	74776287
chr2	74776380	74776548
chr2	75937709	75938154
chr2	79367026	79367487
chr2	85107301	85107672
chr2	85555264	85555541
chr2	85805480	85805661
chr2	85896713	85896986
chr2	85921259	85921552
chr2	87035634	87035798
chr2	88468355	88468549
chr2	97303442	97303833
chr2	97304029	97304206
chr2	101925248	101925522
chr2	102090446	102090682
chr2	108905101	108905547
chr2	113403126	113403878
chr2	114341517	114341687
chr2	119698195	119698349
chr2	119980804	119981287
chr2	119981638	119981837
chr2	120188535	120188796
chr2	120189073	120189342
chr2	120517016	120517192
chr2	121009587	121009843
chr2	129075109	129075263
chr2	131112498	131112657
chr2	131112807	131112967
chr2	131114116	131114266
chr2	151342942	151343580
chr2	153032410	153032694
chr2	154729702	154729865
chr2	158732965	158733126
chr2	160142684	160143451
chr2	162017446	162017618
chr2	170220913	170221071
chr2	170429957	170430433
chr2	174220153	174220338
chr2	175111929	175112098
chr2	178128241	178128473
chr2	178129534	178129809
chr2	178417271	178417566
chr2	178417707	178417894
chr2	182321387	182321600
chr2	185464065	185464246
chr2	191208180	191208416
chr2	191208489	191208640
chr2	191744967	191745330
chr2	193059877	193060075
chr2	201172001	201172318
chr2	201981305	201981919
chr2	201982899	201983580
chr2	202645726	202645899
chr2	203736286	203736814
chr2	209118800	209119222
chr2	216176717	216176924
chr2	218990260	218990452
chr2	218990582	218990794
chr2	227700662	227700951
chr2	227701038	227701215
chr2	230786782	230787166
chr2	231280820	231281020
chr2	231281180	231281725
chr2	233924268	233924578
chr2	235404787	235405386
chr2	239195380	239195620
chr2	240323293	240323479
chr2	241375350	241375511
chr2	241500613	241500956
chr2	241562800	241563028
chr20	306217	306512
chr20	657757	657926
chr20	1472060	1472381
chr20	2362461	2362622
chr20	3801372	3801622
chr20	4666910	4667060
chr20	4803237	4803539
chr20	5107416	5107633
chr20	5591708	5591983
chr20	16555682	16555865
chr20	23066174	23066331
chr20	23067846	23068022
chr20	25039387	25039623
chr20	25604301	25604521
chr20	30326495	30326983
chr20	30795492	30795680
chr20	32255412	32255685
chr20	33292400	33292731
chr20	35203239	35203475
chr20	35402704	35402893
chr20	35578578	35578852
chr20	36932366	36932539
chr20	37054790	37054993
chr20	43160490	43160839
chr20	43883534	43883803
chr20	43991554	43991857
chr20	44007056	44007324
chr20	44992101	44992445
chr20	46413473	46413903
chr20	48729463	48729670
chr20	48729722	48729950
chr20	48909004	48909352
chr20	49126392	49126749
chr20	52198650	52198826
chr20	52790294	52791123
chr20	53092905	53093134
chr20	55043312	55043542
chr20	57225603	57225825
chr20	57266847	57267408
chr20	57582215	57582375
chr20	57582427	57582615
chr20	57607164	57607335
chr20	57607563	57607768
chr20	58251068	58251341
chr20	58297812	58298016
chr20	58629664	58631180
chr20	61585586	61585868
chr20	61733635	61734093
chr20	62339108	62339396
chr20	62434959	62435125
chr20	62709774	62709957
chr20	62710040	62710206
chr21	26935772	26935995
chr21	27106506	27106934
chr21	30397111	30397431
chr21	34639178	34639347
chr21	34774293	34774508
chr21	35015208	35015635
chr21	35884542	35884719
chr21	36262428	36262665
chr21	36412450	36412639
chr21	36421443	36421650
chr21	36423202	36423409
chr21	37507487	37507648
chr21	40685605	40685797
chr21	40721291	40721630
chr21	43430653	43430980
chr21	43483355	43483551
chr21	43639944	43640302
chr21	45230705	45231132
chr21	45232462	45232673
chr21	45432382	45432618
chr21	45553477	45553674
chr21	45773181	45773389
chr21	46294503	46294679
chr21	46339383	46340011
chr21	46340629	46341007
chr22	17566329	17566537
chr22	17639479	17639648
chr22	18593186	18593373
chr22	24989030	24989288
chr22	27015656	27015893
chr22	29196516	29196983
chr22	29876971	29877412
chr22	30662649	30662811
chr22	30662941	30663443
chr22	34317124	34317431
chr22	36925250	36925481
chr22	37258335	37258819
chr22	37638590	37638847
chr22	37640394	37640555
chr22	37641315	37641768
chr22	39151482	39151835
chr22	40742423	40742726
chr22	41033463	41033696
chr22	41033797	41034103
chr22	41213846	41214005
chr22	41842743	41843022
chr22	42228407	42228851
chr22	44321225	44321589
chr22	46402318	46402680
chr22	46645793	46646169
chr22	46646999	46647150
chr22	47134686	47134930
chr22	47158694	47158930
chr22	48971015	48971184
chr22	50246932	50247230
chr22	50353792	50354043
chr22	50746375	50746667
chr22	50746946	50747301
chr22	50967735	50968505
chr22	50969423	50969590
chr22	50970051	50970339
chr22	51001142	51001413
chr22	51195326	51195738
chr3	4793922	4794181
chr3	5020443	5020640
chr3	5022056	5022277
chr3	9691765	9691997
chr3	9834084	9834324
chr3	10184815	10185012
chr3	10334672	10334858
chr3	12046469	12046683
chr3	13521175	13521496
chr3	14220273	14220447
chr3	14692941	14693308
chr3	14989029	14989203
chr3	16553531	16553694
chr3	16924619	16924795
chr3	23244055	23244235
chr3	23958205	23958484
chr3	25469639	25469814
chr3	25704804	25705015
chr3	25706510	25706733
chr3	28390051	28390351
chr3	29322156	29322447
chr3	31573402	31573662
chr3	32433433	32433996
chr3	35787367	35787585
chr3	38010994	38011232
chr3	38207038	38207556
chr3	39324255	39324476
chr3	42742920	42743272
chr3	42845898	42846073
chr3	45265953	45266148
chr3	45266247	45266430
chr3	46251269	46251454
chr3	46735303	46735470
chr3	46741357	46741626
chr3	47206653	47206848
chr3	47422287	47422608
chr3	47517090	47517251
chr3	48264040	48264982
chr3	48595651	48595826
chr3	48934530	48934779
chr3	48934946	48935115
chr3	48935432	48935666
chr3	48956149	48956306
chr3	49141583	49142091
chr3	49465695	49465945
chr3	50273100	50273481
chr3	50337762	50338002
chr3	52007900	52008066
chr3	52017383	52017680
chr3	52188778	52188984
chr3	52278905	52279079
chr3	52489333	52489529
chr3	53915963	53916146
chr3	58291866	58292818
chr3	69135324	69135474
chr3	72897312	72897510
chr3	75484491	75484688
chr3	81810177	81810511
chr3	81810724	81811076
chr3	105085471	105085651
chr3	107810057	107810287
chr3	108307561	108308272
chr3	113465137	113465287
chr3	114864884	114865255
chr3	114866494	114867052
chr3	119298282	119298774
chr3	119299001	119299217
chr3	121552976	121553187
chr3	121902786	121903088
chr3	122101709	122102164
chr3	122513514	122513807
chr3	125655601	125655763
chr3	127309871	127310212
chr3	129146523	129146818
chr3	131753524	131754035
chr3	133292009	133292229
chr3	135913744	135914054
chr3	135915501	135916118
chr3	136579466	136579697
chr3	137833959	137834173
chr3	138067198	138067446
chr3	138664021	138664398
chr3	141205936	141206271
chr3	141944364	141944680
chr3	142840060	142840227
chr3	142840284	142840505
chr3	143690354	143690633
chr3	150264437	150264649
chr3	150480555	150480817
chr3	151489340	151489499
chr3	151589445	151589688
chr3	151987076	151987303
chr3	156806333	156807025
chr3	157823139	157823775
chr3	167452069	167452280
chr3	167813228	167813580
chr3	170074603	170074915
chr3	170076012	170076192
chr3	171527695	171527924
chr3	179754166	179754375
chr3	183352602	183352755
chr3	183602479	183602807
chr3	184033001	184033184
chr3	185303602	185303813
chr3	185827286	185827538
chr3	186078615	186078812
chr3	186523909	186524159
chr3	193720840	193721078
chr3	193721467	193721708
chr3	193852253	193852424
chr3	193855378	193855648
chr3	194990590	194991057
chr3	195867897	195868711
chr3	196158869	196159213
chr3	196669256	196669758
chr3	196669832	196670072
chr3	197806822	197807034
chr4	51734	51903
chr4	2062003	2062255
chr4	2243730	2243906
chr4	2470336	2470719
chr4	2471323	2471665
chr4	2813806	2813956
chr4	3444370	3444664
chr4	4543078	4543337
chr4	4543701	4543852
chr4	6785102	6785301
chr4	8200763	8200958
chr4	13548867	13549035
chr4	15004243	15004533
chr4	15780587	15780833
chr4	17579434	17579724
chr4	25032798	25032994
chr4	25378850	25379094
chr4	25915784	25915963
chr4	36245714	36245967
chr4	37687219	37687416
chr4	38666299	38666469
chr4	39640604	39640844
chr4	39979660	39979812
chr4	41936301	41936583
chr4	48271365	48271555
chr4	54931870	54932095
chr4	57842214	57842378
chr4	57975932	57976275
chr4	57976408	57977673
chr4	71571244	71571499
chr4	75023857	75024199
chr4	76439374	76439552
chr4	77871404	77871566
chr4	84205810	84206225
chr4	86396209	86396742
chr4	87855842	87856040
chr4	88343660	88343825
chr4	88894842	88895125
chr4	100483955	100484199
chr4	100737626	100737826
chr4	102267380	102267926
chr4	110355427	110355675
chr4	110651559	110651710
chr4	113066655	113066806
chr4	113066967	113067286
chr4	114682539	114682714
chr4	120988002	120988475
chr4	122302084	122302282
chr4	122618317	122618602
chr4	122872674	122873004
chr4	130014548	130014746
chr4	139938706	139938895
chr4	140374926	140375159
chr4	141294650	141295172
chr4	144434559	144435278
chr4	146099045	146099284
chr4	146601164	146601329
chr4	147442729	147442882
chr4	148604908	148605461
chr4	154074074	154074959
chr4	159592576	159592839
chr4	159644539	159644740
chr4	170948476	170948837
chr4	174091168	174091342
chr4	174255435	174255616
chr4	174256301	174256505
chr4	184019525	184020345
chr4	184365377	184365785
chr4	184826500	184826663
chr4	185747358	185747611
chr4	186063950	186064477
chr4	187112279	187112941
chr5	403079	403341
chr5	1801259	1801516
chr5	6633747	6633906
chr5	10762397	10762673
chr5	31935727	31935965
chr5	32173930	32174504
chr5	35230445	35230698
chr5	36877608	36877782
chr5	38845897	38846148
chr5	40680499	40680694
chr5	40835311	40835485
chr5	40836183	40836335
chr5	41904247	41904464
chr5	42424722	42424960
chr5	43018154	43018423
chr5	43040843	43041122
chr5	43042467	43042630
chr5	43066336	43066677
chr5	43603557	43604220
chr5	52856485	52856847
chr5	57756191	57756789
chr5	61699327	61699613
chr5	65220975	65221280
chr5	68485393	68485912
chr5	68513618	68513785
chr5	71404526	71404846
chr5	73937159	73937358
chr5	75698817	75699086
chr5	79703861	79704209
chr5	79784206	79784416
chr5	79950560	79950740
chr5	89705295	89705711
chr5	90679447	90679910
chr5	94728429	94728687
chr5	95067041	95067447
chr5	95067769	95068248
chr5	95186457	95186715
chr5	96144077	96144344
chr5	96270884	96271161
chr5	96271498	96271772
chr5	96518773	96519034
chr5	102898119	102898295
chr5	110074755	110075287
chr5	111091684	111091933
chr5	111092643	111092822
chr5	112259228	112259481
chr5	112312019	112312301
chr5	115151492	115152029
chr5	118323901	118324078
chr5	122110437	122110619
chr5	122181055	122181205
chr5	125936850	125937100
chr5	126627795	126627983
chr5	127418794	127419005
chr5	131132636	131132915
chr5	131593646	131594450
chr5	131629317	131630003
chr5	131746622	131746916
chr5	133984202	133984401
chr5	134209714	134210045
chr5	134734915	134735214
chr5	134786831	134787079
chr5	137911333	137911633
chr5	138861893	138862238
chr5	139944114	139944355
chr5	140012566	140013068
chr5	140018674	140018955
chr5	140044112	140044778
chr5	140044863	140045378
chr5	142783518	142783733
chr5	142814912	142815146
chr5	145214962	145215135
chr5	145561947	145562234
chr5	150157974	150158666
chr5	150631960	150632309
chr5	150633109	150633503
chr5	156569352	156569643
chr5	158635062	158635259
chr5	174905893	174906125
chr5	175108668	175108936
chr5	175395030	175395180
chr5	175815934	175816270
chr5	175970438	175971078
chr5	176738644	176738890
chr5	176924397	176924556
chr5	177581195	177581723
chr5	178157586	178157964
chr5	178977253	178977424
chr5	178977640	178977866
chr5	179051271	179051708
chr5	179219084	179219343
chr5	179219787	179220020
chr5	179220838	179221022
chr5	179233035	179233285
chr5	179245933	179246251
chr5	179635692	179635971
chr5	180230912	180231131
chr5	180237498	180237888
chr5	180287409	180287684
chr5	180632960	180633213
chr5	180650025	180650350
chr5	180650460	180650687
chr6	693190	693354
chr6	1390613	1390810
chr6	2841996	2842342
chr6	2971117	2971631
chr6	3023878	3024249
chr6	4021529	4021841
chr6	12010954	12011174
chr6	13574979	13575132
chr6	16236950	16237142
chr6	18155723	18156229
chr6	25962628	25962792
chr6	25962921	25963163
chr6	26155827	26156097
chr6	34204553	34204715
chr6	34359799	34360055
chr6	34663251	34663465
chr6	34760609	34760879
chr6	35228644	35229100
chr6	35421902	35422054
chr6	36097650	36097846
chr6	36163899	36164170
chr6	36590094	36590266
chr6	37400631	37400879
chr6	41039894	41040155
chr6	41254334	41254654
chr6	41703784	41703966
chr6	41908511	41908661
chr6	42016008	42016302
chr6	42420970	42421136
chr6	42896887	42897236
chr6	42897598	42898094
chr6	43026940	43027119
chr6	43027533	43027791
chr6	43139077	43139355
chr6	43337416	43337636
chr6	43603406	43603578
chr6	43738186	43738772
chr6	44187266	44187430
chr6	44213983	44214353
chr6	44214414	44214740
chr6	45389825	45390004
chr6	50787282	50787435
chr6	52442206	52442365
chr6	52535420	52535828
chr6	52931038	52931257
chr6	53658509	53658663
chr6	53659639	53659798
chr6	70506835	70507052
chr6	71665727	71666350
chr6	71996909	71997156
chr6	78172239	78172400
chr6	78173151	78173344
chr6	79944312	79944528
chr6	82957103	82957761
chr6	83775539	83775698
chr6	84140566	84140746
chr6	84140863	84141260
chr6	84569272	84569561
chr6	88117908	88118181
chr6	88876152	88876461
chr6	89855687	89856308
chr6	90062433	90062687
chr6	90121863	90122142
chr6	97345301	97345499
chr6	99873602	99873971
chr6	105307295	105307500
chr6	106773399	106773742
chr6	107349271	107349975
chr6	107780673	107781255
chr6	108616013	108616713
chr6	108880429	108880702
chr6	109704302	109704536
chr6	111137025	111137193
chr6	111195492	111195712
chr6	119670935	119671426
chr6	123110744	123110995
chr6	130536849	130537021
chr6	137113393	137113609
chr6	137241524	137241727
chr6	137539813	137540037
chr6	137814674	137814975
chr6	139309419	139309580
chr6	139349860	139350258
chr6	139696569	139696750
chr6	143381717	143381874
chr6	143832800	143833042
chr6	144164061	144164231
chr6	146056030	146056447
chr6	146285335	146285623
chr6	151187550	151187762
chr6	154676578	154676828
chr6	154677795	154678210
chr6	158402439	158402842
chr6	159065736	159066034
chr6	166754919	166755120
chr6	166755937	166756105
chr6	166796671	166796911
chr6	167369015	167369207
chr6	167370915	167371072
chr6	170124865	170126030
chr6	170863242	170863870
chr7	992327	992517
chr7	2282163	2282327
chr7	2353914	2354116
chr7	2393483	2393637
chr7	2550526	2551370
chr7	2551492	2551722
chr7	2672959	2673185
chr7	4722756	4723875
chr7	6412967	6413118
chr7	6523456	6523613
chr7	7680345	7681028
chr7	12250811	12251388
chr7	16684877	16685178
chr7	27169789	27170009
chr7	27239775	27240033
chr7	30066200	30066358
chr7	30068001	30068151
chr7	36429576	36429774
chr7	36763988	36764215
chr7	39773007	39773278
chr7	39989679	39989865
chr7	44085178	44085358
chr7	44162934	44163084
chr7	44646441	44646762
chr7	44795739	44795979
chr7	45018693	45018857
chr7	45020148	45020452
chr7	45026270	45026540
chr7	48128750	48128913
chr7	50344172	50344402
chr7	50517515	50517756
chr7	55640541	55640766
chr7	56032334	56032531
chr7	56032663	56032848
chr7	66767236	66767388
chr7	66767634	66767822
chr7	75574870	75575051
chr7	75677317	75677580
chr7	77166042	77166225
chr7	77325394	77325594
chr7	79763484	79763816
chr7	86669083	86669463
chr7	86848235	86848751
chr7	87103723	87104170
chr7	90033073	90033258
chr7	90894188	90894396
chr7	94138930	94139129
chr7	94536677	94536930
chr7	95063904	95064121
chr7	97881375	97881845
chr7	97911358	97911545
chr7	98030566	98030781
chr7	98476087	98476462
chr7	99526994	99527183
chr7	100136612	100137198
chr7	100201506	100201846
chr7	100728000	100728855
chr7	100796688	100796867
chr7	101459898	101460083
chr7	101928152	101928429
chr7	101929373	101929693
chr7	102789531	102789690
chr7	102937772	102937930
chr7	104653048	104653228
chr7	104653930	104654279
chr7	105517426	105517583
chr7	105752242	105752433
chr7	105752990	105753209
chr7	106810189	106810463
chr7	112061817	112062055
chr7	114054967	114055201
chr7	126892152	126892362
chr7	128094278	128094494
chr7	128551795	128552001
chr7	130080841	130081020
chr7	134143739	134144122
chr7	134855046	134855468
chr7	135347245	135347526
chr7	138145074	138145411
chr7	138794056	138794403
chr7	141645190	141645444
chr7	143107603	143107777
chr7	149195001	149195264
chr7	149321828	149322146
chr7	150065831	150066000
chr7	150102318	150102643
chr7	150653786	150654049
chr7	150930806	150931136
chr7	155089604	155090295
chr7	156686346	156686567
chr7	156931669	156931878
chr7	157129792	157129944
chr7	158651028	158651239
chr8	1771780	1772112
chr8	6565805	6566064
chr8	8559069	8559261
chr8	8751114	8751497
chr8	9008232	9008477
chr8	11627105	11627594
chr8	11660516	11660668
chr8	12051655	12051825
chr8	17013533	17013746
chr8	19674750	19674914
chr8	20054103	20054253
chr8	20055621	20055799
chr8	21770365	21770875
chr8	21771073	21771251
chr8	21946541	21946861
chr8	21999393	21999608
chr8	22021952	22022288
chr8	22437360	22437599
chr8	22462100	22462296
chr8	23021060	23021217
chr8	23021479	23021686
chr8	23082316	23082775
chr8	23145509	23145678
chr8	23386050	23386254
chr8	23539851	23540629
chr8	24151425	24151605
chr8	24241663	24241944
chr8	25042171	25042624
chr8	25902942	25903394
chr8	26434769	26434993
chr8	27950555	27950997
chr8	29122417	29122599
chr8	30585217	30585483
chr8	37656141	37656378
chr8	37757779	37758181
chr8	37888069	37888250
chr8	37888762	37889074
chr8	38089167	38089687
chr8	38126020	38126458
chr8	41753520	41753696
chr8	41909626	41909860
chr8	42911416	42911653
chr8	48651387	48651667
chr8	48873397	48873557
chr8	52811385	52811580
chr8	64081019	64081319
chr8	65493440	65493629
chr8	66754590	66754842
chr8	67344944	67345107
chr8	67524786	67525105
chr8	67624820	67625010
chr8	67976502	67976857
chr8	67977025	67977213
chr8	72755705	72756216
chr8	75512208	75512391
chr8	81083786	81084011
chr8	82598109	82598488
chr8	86157806	86157974
chr8	90770196	90770494
chr8	90914315	90914517
chr8	93115472	93115999
chr8	93977867	93978112
chr8	95731987	95732291
chr8	96083701	96083878
chr8	97247576	97247962
chr8	97657282	97657527
chr8	98655870	98656103
chr8	99305854	99306143
chr8	99956508	99957509
chr8	101322452	101322747
chr8	101732940	101733469
chr8	101733670	101733863
chr8	103666218	103666418
chr8	103668360	103668729
chr8	103876436	103876988
chr8	105600426	105600705
chr8	107282330	107282577
chr8	110552334	110552647
chr8	116680295	116680537
chr8	118532582	118532952
chr8	119124037	119124384
chr8	124287118	124287392
chr8	124287466	124287623
chr8	125486989	125487194
chr8	125551055	125551345
chr8	125985459	125985750
chr8	129062329	129062750
chr8	133070658	133070918
chr8	134582625	134583179
chr8	134584921	134585188
chr8	135724133	135725012
chr8	142012343	142012541
chr8	142140028	142140240
chr8	142238028	142238536
chr8	142238724	142238940
chr8	143762398	143762579
chr8	144329145	144329296
chr8	144417815	144418016
chr8	144818025	144818175
chr8	145024081	145024353
chr8	145027888	145028215
chr8	145049146	145049375
chr8	145064327	145064527
chr8	145086300	145086582
chr8	145086699	145087125
chr8	145133203	145133571
chr8	145159146	145159361
chr8	145514919	145515082
chr8	145561159	145561352
chr8	145581320	145581505
chr8	145582147	145582639
chr8	145634504	145634781
chr8	145734013	145734486
chr8	146227918	146228810
chr9	214799	215068
chr9	504789	505122
chr9	5437632	5437890
chr9	5449533	5449957
chr9	5450369	5450576
chr9	6412563	6413011
chr9	12776295	12776535
chr9	15423095	15423274
chr9	25677388	25677684
chr9	26892774	26892992
chr9	33264089	33264776
chr9	33290187	33290464
chr9	33816519	33816716
chr9	34178740	34179037
chr9	35115185	35115428
chr9	35814482	35814978
chr9	35906887	35907372
chr9	37800653	37800987
chr9	37801435	37801649
chr9	71395042	71395342
chr9	71650872	71651130
chr9	79792355	79792826
chr9	80263204	80263486
chr9	86571109	86571338
chr9	88896515	88896757
chr9	90340903	90341121
chr9	93563918	93564176
chr9	93564985	93565175
chr9	94186428	94186649
chr9	94896300	94896457
chr9	95432281	95432502
chr9	95735346	95735637
chr9	96215764	96215935
chr9	97401725	97402302
chr9	98269629	98269794
chr9	100459563	100459757
chr9	100819322	100819563
chr9	100819654	100819935
chr9	102669214	102669404
chr9	113798822	113799041
chr9	114245407	114245582
chr9	114937621	114937839
chr9	115249214	115249824
chr9	115983545	115983703
chr9	115984946	115985219
chr9	116344077	116344381
chr9	117443950	117444162
chr9	123555353	123555638
chr9	123638525	123638740
chr9	124132858	124133149
chr9	125133594	125134008
chr9	125694862	125695036
chr9	129376070	129376264
chr9	130496908	130497264
chr9	130541713	130541938
chr9	131314418	131314684
chr9	131644349	131645643
chr9	131871880	131872111
chr9	133710041	133710482
chr9	135035973	135036519
chr9	135996794	135997157
chr9	136603478	136603799
chr9	139098705	139098927
chr9	139268004	139268262
chr9	139440665	139440836
chr9	139581591	139581807
chr9	139742347	139742504
chr9	139838018	139838220
chr9	139923890	139924138
chr9	139924795	139925289
chr9	139979996	139980943
chr9	140009113	140009282
chr9	140095389	140095781
chr9	140124660	140125007
chr9	140316881	140317702
chrX	11775178	11775485
chrX	12991729	12992000
chrX	23801037	23801253
chrX	37430780	37430947
chrX	38660402	38660873
chrX	38663188	38663338
chrX	46696324	46696613
chrX	47489291	47489469
chrX	47489602	47490034
chrX	48957823	48958022
chrX	49087851	49088088
chrX	53449781	53449979
chrX	54070986	54071586
chrX	55187791	55187941
chrX	67914323	67914478
chrX	70521308	70521516
chrX	77395183	77395460
chrX	109683645	109683849
chrX	118110153	118110450
chrX	118986767	118987002
chrX	129245653	129245836
chrX	134654302	134654545
chrX	134655732	134656115
chrX	138285779	138286307
chrX	142720930	142721087
chrX	147582257	147582506
chrX	147582775	147583097
chrX	151999465	151999935
chrX	153047427	153047722
chrX	153143079	153143334
chrX	153192140	153192474
chrX	153523338	153523776
chrX	153769984	153770322
chrY	4841362	4841715
chrY	7443832	7444074
chrY	8443247	8443408
chrY	8444960	8445162
chrY	8839230	8839488
chrY	14638332	14638541
chrY	15475665	15475855
chrY	15537531	15537801
chrY	15858353	15858520
chrY	15866030	15866404
chrY	15868287	15868695
chrY	16084242	16084554
chrY	16141774	16142013
chrY	16452754	16453003
chrY	16973020	16973245
chrY	17552952	17553183
chrY	18138001	18138173
chrY	19414244	19414431
chrY	19459273	19459522
chrY	22012019	22012221
chrY	23336654	23336942
chrY	23809756	23810013
chrY	23812492	23812777
